# Supplementary material for: The pseudokinase TRIB3 controls adipocyte lipid homeostasis and proliferation in vitro and in vivo
Source: Mol Metab. 2023 Oct 30;78:101829. doi: 10.1016/j.molmet.2023.101829 (PMC10663684; doi:10.1016/j.molmet.2023.101829)
Supplement: Multimedia component 2 [file mmc2.xlsx]

## Sheet: Hoja 1 - 20200724_F1_RS_MHQ_033
20200724_F1_RS_MHQ_0339 F R x -4 4 y -4 4 inc 2 Arc STY
	Gene.names	Protein.fasta	forward	log_forward	reverse	log_reverse	fold	PEP	Phospho..STY..Probabilities	Positions.within.proteins	Localization.prob.F	Localization.prob.R	log_sum
4361	Tnks1bp1	sp|P58871|TB182_MOUSE 182 kDa tankyrase-1-binding protein OS=Mus musculus OX=10090 GN=Tnks1bp1 PE=1 SV=2	1.0188	0.0268708647247452	0.07394	-3.75750114624957	13779	2.74932e-06	DDGES(0.909)QPRS(0.086)PALLPS(0.004)T(0.001)VEGPPGAPLLQAK	564	0.90867	0	3.75759722528079
8192	Pcm1	sp|Q9R0L6|PCM1_MOUSE Pericentriolar material 1 protein OS=Mus musculus OX=10090 GN=Pcm1 PE=1 SV=2	0.9362	-0.0951113298374952	10831	3.4370945445223	86	8.98571e-26	QGLAETS(0.064)S(0.936)PVAISLR	859	0.935605	0.847678	3.43841025374349
9404	Cltc	tr|Q5SXR6|Q5SXR6_MOUSE Clathrin heavy chain OS=Mus musculus OX=10090 GN=Cltc PE=1 SV=1	0.16727	-2.57974937474852	3.1171	1.64020443895106	54	3.18371e-16	LHIIEVGTPPT(1)GNQPFPK	242	0.999955	0.999898	3.05702100713589
4450	Rps6	sp|P62754|RS6_MOUSE 40S ribosomal protein S6 OS=Mus musculus OX=10090 GN=Rps6 PE=1 SV=1	2.1626	1.11276684542843	0.14065	-2.82981854223475	15376	0.00820078	RLS(1)S(0.805)LRAS(0.811)T(0.328)S(0.056)K	235	0.999556	0.999991	3.04074382910832
7493	Derl1	sp|Q99J56|DERL1_MOUSE Derlin-1 OS=Mus musculus OX=10090 GN=Derl1 PE=1 SV=1	0.14903	-2.74632531792691	2.2099	1.14398108782114	67	1.70516e-06	NFLS(0.99)T(0.01)PQFLYR	201	0.990363	0.906217	2.97506226509275
1531	Arfip1	tr|A2RSX9|A2RSX9_MOUSE ADP-ribosylation factor interacting protein 1 OS=Mus musculus OX=10090 GN=Arfip1 PE=1 SV=1	0.18286	-2.45118856989842	3.2124	1.68365154481248	57	8.5033e-05	HS(0.001)LPS(0.999)GLGLSETQITSHGFDSTK	39	0.998736	0.971113	2.97371954453512
2692	Ahnak	tr|E9Q616|E9Q616_MOUSE AHNAK nucleoprotein (desmoyokin) OS=Mus musculus OX=10090 GN=Ahnak PE=1 SV=1	0.15472	-2.69226839495997	1.4784	0.564036661866608	105	0.00670715	IS(1)MPDFDLHLK	2438	1	1	2.75071744576392
8257	Tagln2	sp|Q9WVA4|TAGL2_MOUSE Transgelin-2 OS=Mus musculus OX=10090 GN=Tagln2 PE=1 SV=4	0.18854	-2.40705746168701	2409	1.26843439357638	78	1.26802e-16	NFS(1)DNQLQEGK	163	1	1	2.72081815538463
2237	Mecp2	tr|D3Z7U4|D3Z7U4_MOUSE Methyl-CpG-binding protein 2 OS=Mus musculus OX=10090 GN=Mecp2 PE=1 SV=1	0.88706	-0.17289640436902	5.4407	2.44379228043883	163	5.81846e-101	AETSESSGSAPAVPEAS(0.054)AS(0.946)PK	97	0.945702	0.909567	2.44990078912925
9266	Csrp1	sp|P97315|CSRP1_MOUSE Cysteine and glycine-rich protein 1 OS=Mus musculus OX=10090 GN=Csrp1 PE=1 SV=3	5.0716	2.34244096377917	0.62321	-0.682209711881456	8138	8.77031e-09	GYGYGQGAGT(0.019)LS(0.37)T(0.609)DKGES(0.001)LGIK	82	0.479893	0.608789	2.43976223427122
5004	Ppp1r7	sp|Q3UM45|PP1R7_MOUSE Protein phosphatase 1 regulatory subunit 7 OS=Mus musculus OX=10090 GN=Ppp1r7 PE=1 SV=2	0.26753	-1.90222741487098	2.5893	1.37256212763215	103	3.01883e-05	HGGGGIVANLS(0.984)EQS(0.016)LK	45	0.961097	0.983598	2.34571863873245
8118	Srf	sp|Q9JM73|SRF_MOUSE Serum response factor OS=Mus musculus OX=10090 GN=Srf PE=1 SV=1	0.20167	-2.30993160721934	1.2155	0.281549893366642	166	0.000192463	ALIQTCLNS(0.003)PDS(0.997)PPR	220	0.996699	0.533045	2.32702693849592
2245	Fam76b	tr|D6RG49|D6RG49_MOUSE Protein FAM76B OS=Mus musculus OX=10090 GN=Fam76b PE=1 SV=1	0.30181	-1.72828748679812	2.8899	1.53101957161863	104	0.00943781	VS(0.025)S(0.975)LS(1)PEQEQGLWK	191	0.565407	0.974984	2.3088955294041
9798	Rragc	sp|Q99K70|RRAGC_MOUSE Ras-related GTP-binding protein C OS=Mus musculus OX=10090 GN=Rragc PE=1 SV=1	0.26061	-1.94003565152769	2.3026	1.20326381272108	113	3.9918e-05	SCSHQT(0.683)S(0.317)APSLK	380	0	0.682935	2.28288898814694
6199	Pgrmc2	sp|Q80UU9|PGRC2_MOUSE Membrane-associated progesterone receptor component 2 OS=Mus musculus OX=10090 GN=Pgrmc2 PE=1 SV=2	0.24723	-2.01607427791864	2.0137	1.00984876738121	123	0.00656481	RDFS(1)LEQLR	98	1	1	2.25485033362894
2068	Hspb1	tr|D3YZ06|D3YZ06_MOUSE Heat shock protein beta-1 OS=Mus musculus OX=10090 GN=Hspb1 PE=1 SV=1	3.5878	1.84309947023202	0.42893	-1.22118587115538	8365	0.000224293	S(0.083)PS(0.917)WEPFR	15	0.82041	0.916595	2.21095241673788
7784	Hnrnpm	sp|Q9D0E1|HNRPM_MOUSE Heterogeneous nuclear ribonucleoprotein M OS=Mus musculus OX=10090 GN=Hnrnpm PE=1 SV=3	3.3902	1.76137038560263	0.3975	-1.33097323449037	8529	8.9335e-05	MGLAMGGAGGAS(1)FDR	617	1	1	2.20769458626136
2686	Ahnak	tr|E9Q616|E9Q616_MOUSE AHNAK nucleoprotein (desmoyokin) OS=Mus musculus OX=10090 GN=Ahnak PE=1 SV=1	3.4585	1.79014645642231	0.41469	-1.26989483694746	8.34	5.54731e-15	GPQISAPS(1)MDFNLEGPK	5231	0.999999	0.999996	2.19482510290619
2696	Ahnak	tr|E9Q616|E9Q616_MOUSE AHNAK nucleoprotein (desmoyokin) OS=Mus musculus OX=10090 GN=Ahnak PE=1 SV=1	3.4409	1.7827859648443	0.41317	-1.27519259001277	8328	2.25008e-06	LKGPQITGPS(1)LEGDLGLK	385	0.999646	0.987867	2.19190372463512
3878	Rpl27a	sp|P14115|RL27A_MOUSE 60S ribosomal protein L27a OS=Mus musculus OX=10090 GN=Rpl27a PE=1 SV=5	3.2614	1.70549139374708	0.39436	-1.34241486854728	8.27	2.95854e-07	NQS(1)FCPTVNLDK	68	1	0.999999	2.17043280786164
6332	Htatsf1	sp|Q8BGC0|HTSF1_MOUSE HIV Tat-specific factor 1 homolog OS=Mus musculus OX=10090 GN=Htatsf1 PE=1 SV=1	0.37924	-1.39881695565597	3159	1.65946793708479	0.12	0.000219418	HFSEHPS(0.083)MS(0.917)NMK	410	0.588038	0.916536	2.17037386402506
6630	Kank2	sp|Q8BX02|KANK2_MOUSE KN motif and ankyrin repeat domain-containing protein 2 OS=Mus musculus OX=10090 GN=Kank2 PE=1 SV=1	4.1705	2.06022035831686	0.62465	-0.678880040634607	6677	0.00122374	S(0.033)RS(0.967)ELCLDLPEAPDDPAALETR	248	0.967175	0.551626	2.16919017939767
6335	Eif4b	sp|Q8BGD9|IF4B_MOUSE Eukaryotic translation initiation factor 4B OS=Mus musculus OX=10090 GN=Eif4b PE=1 SV=1	3.2578	1.7038980379135	0.44095	-1.18131301924431	7388	4.06129e-12	ARPT(0.001)T(0.001)DS(0.997)FDDY(0.001)PPR	207	0.997388	0.981014	2.07334728712813
197	Rps27	tr|A0A0G2JDW7|A0A0G2JDW7_MOUSE 40S ribosomal protein S27 (Fragment) OS=Mus musculus OX=10090 GN=Rps27 PE=1 SV=1	2.9489	1.56017690006997	0.41613	-1.26489379475014	7086	0.00602597	LTEGCS(1)FR	76	1	1	2.00850896724644
4177	Rpl13	sp|P47963|RL13_MOUSE 60S ribosomal protein L13 OS=Mus musculus OX=10090 GN=Rpl13 PE=1 SV=3	3.5499	1.827778384748	0.56507	-0.823498497452555	6282	0.00666565	GFS(1)LEELR	77	1	1	2.00472531760803
9881	Ppp1r12a	sp|Q9DBR7|MYPT1_MOUSE Protein phosphatase 1 regulatory subunit 12A OS=Mus musculus OX=10090 GN=Ppp1r12a PE=1 SV=2	0.25023	-1.99867333073671	1.0173	0.0247451901971378	246	2.36044e-20	RS(0.001)T(0.997)QGVT(0.001)LTDLQEAEK	694	0.989755	0.997397	1.99882650758791
2673	Ahnak	tr|E9Q616|E9Q616_MOUSE AHNAK nucleoprotein (desmoyokin) OS=Mus musculus OX=10090 GN=Ahnak PE=1 SV=1	0.28442	-1.81390517814975	1.7756	0.828306613775644	0.16	0.000220662	GAFDGS(1)VPKIEGTLK	4648	0.999996	0.998791	1.9940771905177
2616	Lipe	tr|E9Q4M2|E9Q4M2_MOUSE Hormone-sensitive lipase OS=Mus musculus OX=10090 GN=Lipe PE=1 SV=1	2.7033	1.43472162452367	0.3894	-1.36067521082915	6942	0.00836745	RLS(1)NVFAGVR	347	1	1	1.97733739388117
2067	Hspb1	tr|D3YZ06|D3YZ06_MOUSE Heat shock protein beta-1 OS=Mus musculus OX=10090 GN=Hspb1 PE=1 SV=1	2.9062	1.53913399033468	0.43507	-1.20068055478069	6.68	0.00158152	S(0.996)PS(0.004)WEPFR	13	0.996187	0.974168	1.95206742579041
930	Osbpl11	tr|A0A338P6F2|A0A338P6F2_MOUSE Oxysterol-binding protein OS=Mus musculus OX=10090 GN=Osbpl11 PE=1 SV=1	0.33958	-1.55817660287066	2.2339	1.15956460536772	152	0.000422468	VS(0.219)ES(0.781)EGKLEGLATAVTPNK	15	0.594824	0.780694	1.94229359257429
8708	Nasp	tr|B1AU75|B1AU75_MOUSE Nuclear autoantigenic sperm protein OS=Mus musculus OX=10090 GN=Nasp PE=1 SV=1	0.79966	-0.322541370610064	3.7134	1.89274072777935	215	2.11117e-10	EGEET(1)EGS(1)EEEDRENDKAEETPNESVLEK	463	1	0	1.92002614522556
7782	Hnrnpm	sp|Q9D0E1|HNRPM_MOUSE Heterogeneous nuclear ribonucleoprotein M OS=Mus musculus OX=10090 GN=Hnrnpm PE=1 SV=3	2.9732	1.57201651312894	0.47173	-1.08396674189995	6303	6.42265e-07	GNFGGSFAGS(1)FGGAGGHAPGVAR	636	0.77675	0.999876	1.90950774156463
2433	Ahnak2	tr|E9PYB0|E9PYB0_MOUSE AHNAK nucleoprotein 2 (Fragment) OS=Mus musculus OX=10090 GN=Ahnak2 PE=1 SV=8	2.7721	1.47097930181203	0.43403	-1.20413333020053	6387	0.000621177	MPS(0.997)FGVS(0.003)APGKPSLEASLEVGAPK	503	0.997098	0.995894	1.90097795443798
7646	Sec61b	sp|Q9CQS8|SC61B_MOUSE Protein transport protein Sec61 subunit beta OS=Mus musculus OX=10090 GN=Sec61b PE=1 SV=3	2.6593	1.41104653917318	0.41426	-1.27139157118529	6419	0.00230628	PGPTPSGT(0.001)NVGS(0.36)S(0.888)GRS(0.659)PS(0.093)K	14	0.706843	0.887727	1.89933905951349
9803	Eif2s2	sp|Q99L45|IF2B_MOUSE Eukaryotic translation initiation factor 2 subunit 2 OS=Mus musculus OX=10090 GN=Eif2s2 PE=1 SV=1	2.9549	1.56310930740949	0.48045	-1.05754179605361	6.15	0.00298203	S(1)GDEMIFDPT(0.657)MS(0.343)KK	11	0.657337	0.598998	1.88724809108672
7793	Rfc5	sp|Q9D0F6|RFC5_MOUSE Replication factor C subunit 5 OS=Mus musculus OX=10090 GN=Rfc5 PE=1 SV=1	0.38954	-1.36015661553838	2466	1.30217279974075	158	0.00012043	TAAAPS(1)QQRPAAAR	7	0.999999	0.999618	1.88299761528725
9621	Rpl24	sp|Q8BP67|RL24_MOUSE 60S ribosomal protein L24 OS=Mus musculus OX=10090 GN=Rpl24 PE=1 SV=2	2341	1.22712493444993	0.37372	-1.41997032183306	6264	8.07119e-05	AIT(1)GASLADIMAK	83	0.999998	0.999979	1.87673954496499
4090	Ptpn12	sp|P35831|PTN12_MOUSE Tyrosine-protein phosphatase non-receptor type 12 OS=Mus musculus OX=10090 GN=Ptpn12 PE=1 SV=3	2.9019	1.53699780472863	0.49013	-1.0287636405971	5921	2.90632e-05	S(1)FDGNTLLNR	448	1	1	1.84951801287666
6172	Scrib	sp|Q80U72|SCRIB_MOUSE Protein scribble homolog OS=Mus musculus OX=10090 GN=Scrib PE=1 SV=2	1.2581	0.33124659930012	0.28458	-1.81309382063613	4421	1.55199e-06	LAEAPSPAPT(0.001)PS(0.003)PT(0.011)PLEDFGLQT(0.041)S(0.045)AS(0.184)PGRLS(0.714)PDFVEELR	1548	0.713558	0	1.84310431391628
7150	Nup35	sp|Q8R4R6|NUP35_MOUSE Nucleoporin NUP35 OS=Mus musculus OX=10090 GN=Nup35 PE=1 SV=2	0.27945	-1.83933791988666	1.0219	0.0312540254705008	273	7.4798e-06	GVLS(0.874)S(0.116)PS(0.008)LAFT(0.001)TPIR	257	0.874451	0.709379	1.83960343488511
3162	Dicer1	tr|F8VQ54|F8VQ54_MOUSE Endoribonuclease Dicer OS=Mus musculus OX=10090 GN=Dicer1 PE=1 SV=1	0.73337	-0.447386844022486	3.3582	1.74768815356736	218	0.000146935	KIS(0.985)LS(0.015)PFSASDSAYEWK	1454	0.985029	0.951989	1.8040423693262
2708	Ahnak	tr|E9Q616|E9Q616_MOUSE AHNAK nucleoprotein (desmoyokin) OS=Mus musculus OX=10090 GN=Ahnak PE=1 SV=1	2.7534	1.46121421258398	0.48799	-1.03507651082508	5642	2.87764e-05	TPQIS(0.94)MS(0.06)DIDLNVK	4298	0.94016	0.810414	1.7906787423542
5466	Mapk6	sp|Q61532|MK06_MOUSE Mitogen-activated protein kinase 6 OS=Mus musculus OX=10090 GN=Mapk6 PE=1 SV=3	0.34692	-1.52732508023861	1.8409	0.880411259809781	188	0.000544934	GHLS(1)EGLVTK	189	0.999994	1	1.76290836038794
6693	Sowahc	sp|Q8C0J6|SWAHC_MOUSE Ankyrin repeat domain-containing protein SOWAHC OS=Mus musculus OX=10090 GN=Sowahc PE=1 SV=2	0.33432	-1.5806984311144	1.7089	0.77306797704616	196	0.00409499	DLVLGS(0.039)S(0.961)PQLK	205	0.874323	0.960955	1.75961405633786
3810	Pde4a	sp|O89084|PDE4A_MOUSE cAMP-specific 3',5'-cyclic phosphodiesterase 4A OS=Mus musculus OX=10090 GN=Pde4a PE=1 SV=2	2.2454	1.1669724724107	0.40913	-1.28936876625496	5488	8.54086e-05	S(0.001)LS(0.999)LSLPGPR	13	0.98659	0.999404	1.73905047849629
8125	Csnk1e	sp|Q9JMK2|KC1E_MOUSE Casein kinase I isoform epsilon OS=Mus musculus OX=10090 GN=Csnk1e PE=1 SV=2	3.1646	1.66202315700412	0.71137	-0.491327960751638	4449	0.00017674	GAPANVS(0.799)S(0.154)S(0.03)DLT(0.016)GR	389	0.729723	0.79905	1.73312554058681
2677	Ahnak	tr|E9Q616|E9Q616_MOUSE AHNAK nucleoprotein (desmoyokin) OS=Mus musculus OX=10090 GN=Ahnak PE=1 SV=1	0.36611	-1.44965091465278	1.9279	0.947030221046273	0.19	0.000360273	GS(1)GLGLHGAVPDIGVK	5303	1	1	1.73157558712538
9166	Rfc1	sp|P35601|RFC1_MOUSE Replication factor C subunit 1 OS=Mus musculus OX=10090 GN=Rfc1 PE=1 SV=2	0.3332	-1.5855396941839	1.5152	0.599508235918936	0.22	0.000304361	NKPLS(0.994)PIKLT(0.986)PT(0.014)S(0.005)VLDYFGTESVQR	160	0.986198	0.918187	1.6950947604094
8136	Plec	sp|Q9QXS1|PLEC_MOUSE Plectin OS=Mus musculus OX=10090 GN=Plec PE=1 SV=3	0.4086	-1.29123889081622	2.1293	1.09037922739535	192	0.000140568	GYYS(1)PYS(0.06)VS(0.893)GS(0.043)GS(0.003)T(0.001)AGSR	4625	0.893073	0.824395	1.69003690276029
4445	Rps14	sp|P62264|RS14_MOUSE 40S ribosomal protein S14 OS=Mus musculus OX=10090 GN=Rps14 PE=1 SV=3	3.1597	1.65978758718141	0.80234	-0.317714371463402	3938	0.000136542	IEDVTPIPS(0.047)DS(0.765)T(0.189)R	139	0.764703	0.599492	1.68992226341801
2861	Ccdc93	tr|E9QAD4|E9QAD4_MOUSE Coiled-coil domain-containing protein 93 OS=Mus musculus OX=10090 GN=Ccdc93 PE=1 SV=1	2.3096	1.20764301268653	0.45387	-1.13964896303718	5089	0.000219568	TYS(1)LPEDDDFIK	151	0.999962	0	1.66048228085768
141	Il1rn	tr|A0A0A6YVU4|A0A0A6YVU4_MOUSE Interleukin-1 receptor antagonist protein OS=Mus musculus OX=10090 GN=Il1rn PE=1 SV=1	2.6193	1.38918130738824	0.53907	-0.891455471082633	4859	0.00179263	ASEAACRPS(1)GK	10	1	0.999994	1.65061126911216
5337	Hells	sp|Q60848|HELLS_MOUSE Lymphocyte-specific helicase OS=Mus musculus OX=10090 GN=Hells PE=1 SV=2	1.3557	0.43903796284271	0.33285	-1.58705592663128	4073	0.000781149	ETVELS(0.889)PT(0.111)GRPK	486	0.767594	0.889369	1.64666355005282
2066	Hspb1	tr|D3YZ06|D3YZ06_MOUSE Heat shock protein beta-1 OS=Mus musculus OX=10090 GN=Hspb1 PE=1 SV=1	2369	1.24427819857814	0.47567	-1.07196705595663	4.98	0.00175362	QLS(0.999)S(0.001)GVSEIR	86	0.992369	0.998882	1.64235854931656
458	Wdhd1	tr|A0A0R4J1F8|A0A0R4J1F8_MOUSE WD repeat and HMG-box DNA-binding protein 1 OS=Mus musculus OX=10090 GN=Wdhd1 PE=1 SV=1	0.45028	-1.15110569569219	2.2279	1.15568447830549	202	8.38267e-07	SGAVFS(0.005)S(0.963)S(0.032)QGWVNPFK	860	0.962595	0.936955	1.6311501880732
3971	Eif3a	sp|P23116|EIF3A_MOUSE Eukaryotic translation initiation factor 3 subunit A OS=Mus musculus OX=10090 GN=Eif3a PE=1 SV=5	1.7236	0.785425003560933	0.37183	-1.42728492036642	4635	0.00395913	LES(1)LNIQR	584	1	1	1.62912083042483
9321	Snd1	tr|Q3TJ56|Q3TJ56_MOUSE Staphylococcal nuclease domain-containing protein 1 OS=Mus musculus OX=10090 GN=Snd1 PE=1 SV=1	0.57805	-0.790733806949974	2.6829	1.42379328188403	215	4.46111e-20	RET(1)DGSETPEPFAAEAK	235	0.975049	0.999995	1.62863355700161
122	Tdrd7	tr|A0A0A0MQD1|A0A0A0MQD1_MOUSE Tudor domain-containing protein 7 OS=Mus musculus OX=10090 GN=Tdrd7 PE=1 SV=1	1788	0.838346736521231	0.38371	-1.3819117308786	4.66	3.07e-05	S(0.007)VLDHT(0.119)S(0.603)S(0.152)FS(0.119)LEELPPPVHLSR	915	0.536046	0.602607	1.61632462165732
7715	Snx2	sp|Q9CWK8|SNX2_MOUSE Sorting nexin-2 OS=Mus musculus OX=10090 GN=Snx2 PE=1 SV=2	0.32998	-1.59954950912904	1.1687	0.22490464410609	282	0.0018861	SIS(1)APVIFDR	119	0.952235	0.999804	1.61528348319898
1775	Cobll1	tr|B1AZ15|B1AZ15_MOUSE Cordon-bleu protein-like 1 OS=Mus musculus OX=10090 GN=Cobll1 PE=1 SV=1	2.0622	1.044184257544	0.42575	-1.23192156498354	4844	9.4205e-05	SGLSQS(0.002)MS(0.995)IDAQDS(0.002)R	1233	0.995492	0.556059	1.61491532470722
1203	Sept9	tr|A2A6U3|A2A6U3_MOUSE Septin 9 OS=Mus musculus OX=10090 GN=Sept9 PE=1 SV=1	2.3113	1.20870452956859	0.47784	-1.06540046799515	4837	1.51748e-19	S(1)FEVEEIEPPNSTPPR	12	1	1	1.61122462648879
3930	Cnp	sp|P16330|CN37_MOUSE 2',3'-cyclic-nucleotide 3'-phosphodiesterase OS=Mus musculus OX=10090 GN=Cnp PE=1 SV=3	0.33036	-1.59788907912009	1.1407	0.189919417901074	0.29	0.00724859	NQWQLS(1)ADDLKK	169	0	1	1.60913607083651
9380	Thrap3	sp|Q569Z6|TR150_MOUSE Thyroid hormone receptor-associated protein 3 OS=Mus musculus OX=10090 GN=Thrap3 PE=1 SV=1	0.35355	-1.50001383557813	1.4862	0.57162827441807	238	0.00538749	EEEWDPEYT(1)PK	870	0.999963	0.999852	1.60524153666667
9181	Hist1h1a	sp|P43275|H11_MOUSE Histone H1.1 OS=Mus musculus OX=10090 GN=H1-1 PE=1 SV=2	1.1131	0.154583209053069	0.33115	-1.59444323665624	3361	1.0761e-06	S(0.326)ET(0.674)APVAQAASTATEKPAAAK	4	0.673966	0.543544	1.6019192250048
3403	Edc4	tr|G5E896|G5E896_MOUSE Enhancer of mRNA-decapping protein 4 OS=Mus musculus OX=10090 GN=Edc4 PE=1 SV=1	2.3363	1.22422553993839	0.48907	-1.03188712372759	4777	1.41845e-21	ASCAS(1)IDIEDATQHLR	6	0.999992	0.99998	1.60109937503962
8023	Lima1	sp|Q9ERG0|LIMA1_MOUSE LIM domain and actin-binding protein 1 OS=Mus musculus OX=10090 GN=Lima1 PE=1 SV=3	2.2027	1.13927301842308	0.4587	-1.12437718746749	4802	0.0153846	QWT(0.001)S(0.008)LS(0.991)LR	15	0.979221	0.991275	1.60067706618297
2770	Numa1	sp|E9Q7G0|NUMA1_MOUSE Nuclear mitotic apparatus protein 1 OS=Mus musculus OX=10090 GN=Numa1 PE=1 SV=1	2.1686	1.11676397129772	0.4553	-1.13511063553025	4763	0.00394929	VS(0.544)S(0.408)ET(0.047)HQGPGT(0.001)PESK	1973	0.542154	0.544453	1.59236865156362
1329	Ampd2	tr|A2AE27|A2AE27_MOUSE AMP deaminase OS=Mus musculus OX=10090 GN=Ampd2 PE=1 SV=1	2.8959	1.53401178474329	0.7483	-0.418311319771355	3.87	0.00197687	S(1)LPGNAPCLK	45	1	1	1.59002406144692
9093	Ugdh	sp|O70475|UGDH_MOUSE UDP-glucose 6-dehydrogenase OS=Mus musculus OX=10090 GN=Ugdh PE=1 SV=1	0.50603	-0.982705177224203	2.3775	1.24944534108584	213	0.000155951	IPYT(1)PGEIPK	474	0.999997	0.999976	1.58959841648901
3327	H2D1	tr|G3UZP7|G3UZP7_MOUSE H-2 class I histocompatibility antigen, D-K alpha chain OS=Mus musculus OX=10090 GN=H2-D1 PE=4 SV=2	1.1039	0.142609487298665	0.33778	-1.56584418638993	3268	1.75202e-08	GGDYALAPGS(0.04)QS(0.82)S(0.126)EMS(0.013)LR	357	0.820342	0.774001	1.57232486526123
617	Pls3	tr|A0A1C7CYV0|A0A1C7CYV0_MOUSE Plastin-3 (Fragment) OS=Mus musculus OX=10090 GN=Pls3 PE=1 SV=1	0.77281	-0.371814332420369	2.8601	1.51606559000435	0.27	0.00421054	RAES(1)MLQQADK	339	1	0	1.56099352048253
982	Tjp2	tr|A0A3B2WBH9|A0A3B2WBH9_MOUSE Tight junction protein ZO-2 OS=Mus musculus OX=10090 GN=Tjp2 PE=1 SV=1	1.9651	0.974602730210718	0.43085	-1.21474241100739	4561	0.00802306	S(0.001)QNREDS(0.995)FDY(0.001)S(0.003)K	988	0.995116	0.830244	1.55738550360347
5163	Jcad	sp|Q5DTX6|JCAD_MOUSE Junctional protein associated with coronary artery disease OS=Mus musculus OX=10090 GN=Jcad PE=1 SV=2	0.34331	-1.5424162138803	1.0449	0.0633648787584294	329	0.000569021	ELQAS(0.043)S(0.957)PWPGHQYR	678	0.828131	0.957092	1.54371722951482
6052	Picalm	sp|Q7M6Y3|PICAL_MOUSE Phosphatidylinositol-binding clathrin assembly protein OS=Mus musculus OX=10090 GN=Picalm PE=1 SV=1	0.5427	-0.881773186207052	2.4024	1.2644763800077	226	9.94514e-08	AT(0.012)T(0.014)LS(0.974)NAVS(0.001)SLASTGLSLTK	303	0.779543	0.973719	1.54156558975319
8107	Mtor	sp|Q9JLN9|MTOR_MOUSE Serine/threonine-protein kinase mTOR OS=Mus musculus OX=10090 GN=Mtor PE=1 SV=2	0.36301	-1.46191880354872	1.3904	0.475499987264951	261	0.000751799	LHVS(0.71)T(0.29)INLQK	1261	0.5	0.710101	1.53730505302568
3462	Frmd4a	tr|Q3TB04|Q3TB04_MOUSE FERM domain-containing protein 4A OS=Mus musculus OX=10090 GN=Frmd4a PE=1 SV=1	1909	0.932817102741851	0.42926	-1.22007635138246	4447	0.00282939	MWS(0.001)ES(0.594)S(0.405)LDEPYEK	306	0.593566	0.499963	1.53581706279441
3973	Mdm2	sp|P23804|MDM2_MOUSE E3 ubiquitin-protein ligase Mdm2 OS=Mus musculus OX=10090 GN=Mdm2 PE=1 SV=3	2.4054	1.26627682332248	0.55024	-0.861867073910021	4372	7.04644e-09	S(0.847)LS(0.153)FDPSLGLCELR	183	0.828589	0.847482	1.53175449938098
7981	Rai14	sp|Q9EP71|RAI14_MOUSE Ankycorbin OS=Mus musculus OX=10090 GN=Rai14 PE=1 SV=1	2439	1.2862897581341	0.56419	-0.825746999822197	4323	6.97537e-05	LGLLS(0.002)QES(0.998)ADGYSHLR	516	0.995136	0.99783	1.52852852429912
7645	Sec61b	sp|Q9CQS8|SC61B_MOUSE Protein transport protein Sec61 subunit beta OS=Mus musculus OX=10090 GN=Sec61b PE=1 SV=3	2.3454	1.229833990461	0.54792	-0.867962829490954	4281	4.32113e-06	PGPT(0.004)PS(0.003)GT(0.017)NVGS(0.971)S(0.22)GRS(0.576)PS(0.208)K	13	0.788836	0.970772	1.5052744326106
3861	H1f0	sp|P10922|H10_MOUSE Histone H1.0 OS=Mus musculus OX=10090 GN=H1-0 PE=2 SV=4	2.8254	1.49845512847123	0.90591	-0.142560365811482	3119	0.00422236	GVGAS(0.065)GS(0.935)FR	92	0.851237	0.934651	1.50522132257753
489	Otud4	tr|A0A0R4J260|A0A0R4J260_MOUSE OTU domain-containing protein 4 OS=Mus musculus OX=10090 GN=Otud4 PE=1 SV=1	0.41104	-1.28264929953599	1.7255	0.787014473773429	238	3.62547e-05	EES(1)S(1)EDENEVSNILR	1016	0.999935	0.999999	1.50485248696643
3969	Zfp36	tr|Q9DBE5|Q9DBE5_MOUSE mRNA decay activator protein ZFP36 OS=Mus musculus OX=10090 GN=Zfp36 PE=1 SV=1	0.43887	-1.18813444016138	1.8919	0.919835834281514	232	0.0049285	QS(0.072)IS(0.925)FS(0.003)GLPSGR	166	0.721414	0.924804	1.50258490938981
5387	Tmpo	sp|Q61029|LAP2B_MOUSE Lamina-associated polypeptide 2, isoforms beta/delta/epsilon/gamma OS=Mus musculus OX=10090 GN=Tmpo PE=1 SV=4	2.8024	1.48666289325261	0.86403	-0.21084668979047	3243	7.28696e-05	GPPDFS(0.916)S(0.083)DEEREPT(0.001)PVLGSGASVGR	66	0.498409	0.915966	1.50154017088116
7256	Fam110c	sp|Q8VE94|F110C_MOUSE Protein FAM110C OS=Mus musculus OX=10090 GN=Fam110c PE=1 SV=1	0.47532	-1.07302898781104	2.0568	1.04040151528421	231	0.000329732	ENFS(0.001)AGS(0.997)DCVT(0.001)LK	350	0.991654	0.997465	1.49459911738514
846	NA	tr|A0A2I3BQ39|A0A2I3BQ39_MOUSE Ubiquitin carboxyl-terminal hydrolase (Fragment) OS=Mus musculus OX=10090 GN=Uchl3 PE=1 SV=1	2.1947	1.13402374700808	0.51072	-0.969395538214466	4297	0.00026475	LPS(0.999)LGLHS(0.001)VAPSIDEK	187	0.999183	0.972167	1.49189060198406
7726	Sugt1	sp|Q9CX34|SGT1_MOUSE Protein SGT1 homolog OS=Mus musculus OX=10090 GN=Sugt1 PE=1 SV=3	0.42104	-1.24797079494404	1.7512	0.808343859631497	0.24	0.0117632	AAAAAGPAS(0.16)S(0.84)QR	11	0.840215	0.5	1.4868930359771
4552	Ctps1	sp|P70698|PYRG1_MOUSE CTP synthase 1 OS=Mus musculus OX=10090 GN=Ctps1 PE=1 SV=2	0.36928	-1.43721296579133	1.3008	0.379399162525578	284	0.000159192	S(0.069)GS(0.183)S(0.869)S(0.868)PDS(0.009)EIT(0.002)ELK	575	0.86814	0.687588	1.48644705037341
247	Camk2d	tr|A0A0G2JGS4|A0A0G2JGS4_MOUSE Calcium/calmodulin-dependent protein kinase type II subunit delta OS=Mus musculus OX=10090 GN=Camk2d PE=1 SV=1	1.6386	0.712463719936993	0.40811	-1.29297003321648	4015	0.0113164	NFS(1)AAKS(1)LLK	315	1	1	1.47627099782604
2006	Mbd3	tr|D3YTR5|D3YTR5_MOUSE Methyl-CpG-binding domain protein 3 OS=Mus musculus OX=10090 GN=Mbd3 PE=1 SV=1	2121	1.08474462086847	0.49984	-1.00046173629483	4243	0.000159668	YLGGS(0.999)MDLS(0.001)TFDFR	32	0.996345	0.999294	1.47566750262149
6328	Psmd11	sp|Q8BG32|PSD11_MOUSE 26S proteasome non-ATPase regulatory subunit 11 OS=Mus musculus OX=10090 GN=Psmd11 PE=1 SV=3	2.3196	1.21387604338294	0.56102	-0.833875891991797	4135	0.00298562	AQS(1)LLSTDR	14	0.999983	0.999981	1.47269957966455
2844	Ddx55	tr|E9Q9T6|E9Q9T6_MOUSE RNA helicase OS=Mus musculus OX=10090 GN=Ddx55 PE=1 SV=1	0.99953	-0.000678226064830952	2.7638	1.46665322012275	362	0.00159229	KKDEGS(1)DIDDEDMEELLNDTR	540	1	0	1.46665337693915
2669	Ahnak	tr|E9Q616|E9Q616_MOUSE AHNAK nucleoprotein (desmoyokin) OS=Mus musculus OX=10090 GN=Ahnak PE=1 SV=1	1.1645	0.219710639548779	0.36643	-1.44839047169417	3178	9.31441e-06	FGTFGGLGS(1)K	5596	0.999999	0.999996	1.46495997338678
8020	Lima1	sp|Q9ERG0|LIMA1_MOUSE LIM domain and actin-binding protein 1 OS=Mus musculus OX=10090 GN=Lima1 PE=1 SV=3	2.2833	1.1911204259568	0.55918	-0.838615333631837	4083	5.70722e-07	KGWS(0.998)ES(0.001)EQSEEFGGGIATMER	615	0.996307	0.998443	1.45672356572342
4087	Ptpn1	sp|P35821|PTN1_MOUSE Tyrosine-protein phosphatase non-receptor type 1 OS=Mus musculus OX=10090 GN=Ptpn1 PE=1 SV=2	2.2686	1.18180225515894	0.56059	-0.834982085584891	4047	0.00207989	ELFSSHQWVS(0.972)EET(0.028)CGDEDSLAR	335	0.97187	0	1.44701473853809
18	Trip12	tr|A0A087WNZ7|A0A087WNZ7_MOUSE E3 ubiquitin-protein ligase TRIP12 OS=Mus musculus OX=10090 GN=Trip12 PE=1 SV=1	1.8502	0.887681229342992	0.45323	-1.14168473633533	4082	0.000549915	DDS(1)LDLSPQGR	987	1	0.999999	1.44617495556691
1850	Otud7b	sp|B2RUR8|OTU7B_MOUSE OTU domain-containing protein 7B OS=Mus musculus OX=10090 GN=Otud7b PE=1 SV=1	1.7627	0.817786958299181	0.43751	-1.19261210243261	4029	0.000220459	GIS(1)HASSSIVSLAR	100	0.999972	0.998507	1.44606332365943
6217	Epn1	sp|Q80VP1|EPN1_MOUSE Epsin-1 OS=Mus musculus OX=10090 GN=Epn1 PE=1 SV=3	0.42571	-1.23205711521885	1.6718	0.74140226591959	255	1.02433e-11	T(0.001)ALPT(0.052)S(0.032)GS(0.093)S(0.715)T(0.107)GELELLAGEVPAR	419	0.715226	0.671211	1.43792978099492
6692	Sowahc	sp|Q8C0J6|SWAHC_MOUSE Ankyrin repeat domain-containing protein SOWAHC OS=Mus musculus OX=10090 GN=Sowahc PE=1 SV=2	0.43529	-1.19995121768855	1.7258	0.787265282751702	252	0.00187692	DLVLGS(0.653)S(0.347)PQLK	204	0.5	0.653496	1.4351548872015
2259	Tbc1d4	tr|F6SUV7|F6SUV7_MOUSE TBC1 domain family member 4 (Fragment) OS=Mus musculus OX=10090 GN=Tbc1d4 PE=1 SV=1	2.2395	1.16317666619361	0.55891	-0.839312107001802	4007	4.93019e-10	SLTS(0.977)S(0.023)LENIFSR	289	0.976535	0.966822	1.43437260491725
4973	Pdap1	sp|Q3UHX2|HAP28_MOUSE 28 kDa heat- and acid-stable phosphoprotein OS=Mus musculus OX=10090 GN=Pdap1 PE=1 SV=1	2.2761	1.1865639435561	0.5772	-0.792856795058251	3943	0.00817483	MQS(0.001)LS(0.999)LNK	178	0.99941	0.991063	1.42707949660047
8027	Lima1	sp|Q9ERG0|LIMA1_MOUSE LIM domain and actin-binding protein 1 OS=Mus musculus OX=10090 GN=Lima1 PE=1 SV=3	2062	1.04404433270602	0.50976	-0.972109922911502	4045	0.000345947	S(1)QDVGFWEGEVVR	720	1	1	1.42654346967717
7119	Pdlim2	sp|Q8R1G6|PDLI2_MOUSE PDZ and LIM domain protein 2 OS=Mus musculus OX=10090 GN=Pdlim2 PE=1 SV=1	2.5332	1.34096098451886	0.74168	-0.431131228784629	3415	0.00204954	GGTPAFVPS(0.13)S(0.13)LS(0.025)S(0.114)QAS(0.535)LPT(0.033)S(0.033)R	267	0.534746	0	1.40856327455856
8294	Hnrnpc	sp|Q9Z204|HNRPC_MOUSE Heterogeneous nuclear ribonucleoproteins C1/C2 OS=Mus musculus OX=10090 GN=Hnrnpc PE=1 SV=1	2.6165	1.38763825895263	0.87054	-0.200017505826814	3006	5.33455e-36	QADLS(1)FSSPVEMK	229	0.999978	0.999919	1.40197965047509
3151	Sik2	tr|H3BJC9|H3BJC9_MOUSE Serine/threonine-protein kinase SIK2 OS=Mus musculus OX=10090 GN=Sik2 PE=1 SV=1	0.46115	-1.11669199703752	1.7922	0.841731643482497	257	0.00439219	RPS(0.963)T(0.036)IAEQT(0.001)VAK	358	0.832871	0.962642	1.39839664469255
7613	Arhgdia	sp|Q99PT1|GDIR1_MOUSE Rho GDP-dissociation inhibitor 1 OS=Mus musculus OX=10090 GN=Arhgdia PE=1 SV=3	431	-1.21424022557299	1.5915	0.670387156973834	271	0.000164506	AEQEPTAEQLAQIAAENEEDEHS(0.628)VNY(0.371)KPPAQK	24	0.533835	0.628314	1.38701054993645
9499	Fxr2	tr|Q6P5B5|Q6P5B5_MOUSE Fragile X mental retardation syndrome-related protein 2 OS=Mus musculus OX=10090 GN=Fxr2 PE=1 SV=1	1.9059	0.930472424972495	0.4917	-1.02414973972883	3876	9.15468e-05	AGY(0.105)T(0.878)T(0.017)DESSSSSLHTTR	412	0.877567	0.753886	1.38371298433629
3870	Pfkl	sp|P12382|PFKAL_MOUSE ATP-dependent 6-phosphofructokinase, liver type OS=Mus musculus OX=10090 GN=Pfkl PE=1 SV=4	2.4589	1.29801306375154	0.7185	-0.476939938204751	3422	0.00917078	TLS(1)IDKGF	775	1	0.999929	1.38286283424076
3326	H2D1	tr|G3UZP7|G3UZP7_MOUSE H-2 class I histocompatibility antigen, D-K alpha chain OS=Mus musculus OX=10090 GN=H2-D1 PE=4 SV=2	1.7664	0.82081207722872	0.46329	-1.11001255239554	3813	6.57438e-05	GGDYALAPGS(0.766)QS(0.571)S(0.542)EMS(0.122)LR	355	0.765103	0.765598	1.38052900462112
4869	Atf7	tr|Q3TZR9|Q3TZR9_MOUSE Cyclic AMP-dependent transcription factor ATF-7 OS=Mus musculus OX=10090 GN=Atf7 PE=1 SV=1	0.38581	-1.37403755709019	1.0748	0.104068226463717	359	0.000506366	T(0.02)DS(0.98)VIIADQTPTPTR	44	0.97957	0.880487	1.37797293299023
1422	Hp1bp3	tr|A2AM70|A2AM70_MOUSE Heterochromatin protein 1-binding protein 3 (Fragment) OS=Mus musculus OX=10090 GN=Hp1bp3 PE=1 SV=1	0.46117	-1.11662942894657	1.7334	0.793604609736322	266	1.89736e-19	TIPAWATLS(0.001)AS(0.999)QLAR	131	0.998637	0.995751	1.36991589456589
1363	Gemin5	tr|A2AFQ9|A2AFQ9_MOUSE Gem-associated protein 5 OS=Mus musculus OX=10090 GN=Gemin5 PE=1 SV=1	2.2577	1.17485379555888	0.61546	-0.70026299882242	3668	3.90253e-05	LPVKQDS(0.983)S(0.017)VGNEDESVK	757	0.895723	0.983159	1.36771696942711
8601	Aak1	tr|A0A571BDM4|A0A571BDM4_MOUSE AP2-associated protein kinase 1 (Fragment) OS=Mus musculus OX=10090 GN=Aak1 PE=1 SV=1	0.4404	-1.18311362598508	1.5993	0.677440587921541	275	5.05626e-05	S(0.5)T(0.5)QLLQAAAAEASLNK	115	0.5	0.5	1.36333546941134
7558	Ptdss1	sp|Q99LH2|PTSS1_MOUSE Phosphatidylserine synthase 1 OS=Mus musculus OX=10090 GN=Ptdss1 PE=1 SV=1	1.9054	0.930093894012149	0.50255	-0.992660953991838	3791	1.15602e-05	GS(0.005)EDS(0.995)PPKHSSNHESHSSR	442	0.959843	0.994776	1.36031261894414
2687	Ahnak	tr|E9Q616|E9Q616_MOUSE AHNAK nucleoprotein (desmoyokin) OS=Mus musculus OX=10090 GN=Ahnak PE=1 SV=1	2.5304	1.33936546096794	0.8503	-0.233956156987305	2976	0.00297952	GPSLDIKS(1)PK	2985	0.999999	1	1.35964529250321
10063	Stat3	sp|P42227|STAT3_MOUSE Signal transducer and activator of transcription 3 OS=Mus musculus OX=10090 GN=Stat3 PE=1 SV=2	0.74405	-0.426528521499929	2.4461	1.29048338446836	304	0.000725673	YCRPESQEHPEADPGSAAPY(1)LK	705	0.993073	0.999961	1.35914456377599
7725	Sugt1	sp|Q9CX34|SGT1_MOUSE Protein SGT1 homolog OS=Mus musculus OX=10090 GN=Sugt1 PE=1 SV=3	0.43235	-1.2097284055867	1.5311	0.614568511964209	282	0.000113539	AAAAAGPAS(0.583)S(0.417)QR	10	0.582887	0.5	1.35688513558858
6231	Rhbdf2	sp|Q80WQ6|RHDF2_MOUSE Inactive rhomboid protein 2 OS=Mus musculus OX=10090 GN=Rhbdf2 PE=1 SV=1	1.9994	0.999567126553469	0.53092	-0.913433605417918	3766	0.00159645	S(1)LHHCSVHYGR	113	0.999969	0.999967	1.35406624357641
4727	Atf4	sp|Q06507|ATF4_MOUSE Cyclic AMP-dependent transcription factor ATF-4 OS=Mus musculus OX=10090 GN=Atf4 PE=1 SV=2	1.6964	0.762476388046985	461	-1.11716134423275	3.68	0.00216557	APPDNLPS(0.879)PGGS(0.121)R	247	0.878921	0.826265	1.35256042799466
4899	Tsc22d4	tr|Q3U1U6|Q3U1U6_MOUSE TSC22 domain family protein 4 OS=Mus musculus OX=10090 GN=Tsc22d4 PE=1 SV=1	0.43675	-1.19512039174533	1.5324	0.615792930874431	285	5.58043e-08	S(0.971)FT(0.029)GGLGQLAGPGK	165	0.971192	0.965217	1.34443805527827
305	Rab11fip5	tr|A0A0N4SW73|A0A0N4SW73_MOUSE Rab11 family-interacting protein 5 OS=Mus musculus OX=10090 GN=Rab11fip5 PE=1 SV=1	0.47633	-1.06996668015929	1.7344	0.794436661804422	275	4.55973e-09	NNLS(0.001)AS(0.999)MFDLSMK	176	0.998533	0.999443	1.33265085685263
2702	Ahnak	tr|E9Q616|E9Q616_MOUSE AHNAK nucleoprotein (desmoyokin) OS=Mus musculus OX=10090 GN=Ahnak PE=1 SV=1	2.4341	1.28338843943231	0.7844	-0.3503385593573	3103	9.99017e-07	LRS(1)EDGVEGDLGETQSR	136	1	1	1.33034694446262
6768	Ppfibp1	sp|Q8C8U0|LIPB1_MOUSE Liprin-beta-1 OS=Mus musculus OX=10090 GN=Ppfibp1 PE=1 SV=3	1.9403	0.956279732335671	0.52743	-0.922948461454505	3679	0.000195588	LPTKPET(0.072)S(0.928)FEEGDGR	403	0.928436	0.777319	1.32902399864608
5012	Hdgfrp2	sp|Q3UMU9|HDGR2_MOUSE Hepatoma-derived growth factor-related protein 2 OS=Mus musculus OX=10090 GN=Hdgfl2 PE=1 SV=1	1.6531	0.725173999367308	0.46417	-1.10727481272597	3561	0.000539709	KRS(1)EGLSLER	450	1	0.999999	1.3236067543858
1223	Epb4.1	tr|A2A841|A2A841_MOUSE Protein 4.1 OS=Mus musculus OX=10090 GN=Epb41 PE=1 SV=1	0.4183	-1.25739009690541	1.3202	0.400756503183251	317	0.00358903	HHAS(0.983)IS(0.017)ELKK	689	0.980846	0.983333	1.31971043439062
6985	Lsm14a	sp|Q8K2F8|LS14A_MOUSE Protein LSM14 homolog A OS=Mus musculus OX=10090 GN=Lsm14a PE=1 SV=1	2.0196	1.01406958250166	0.55817	-0.841223509025688	3618	0.00509324	SFFDNIS(1)CDDNR	373	0.999997	1	1.3175712922998
2015	Map4k2	tr|D3YUH9|D3YUH9_MOUSE Mitogen-activated protein kinase kinase kinase kinase 2 (Fragment) OS=Mus musculus OX=10090 GN=Map4k2 PE=1 SV=1	0.41007	-1.28605789239357	1.1909	0.252052275031513	344	1.36559e-06	TPS(1)EIQFHQVK	284	0.999948	0.999993	1.31052480019889
7158	Luzp1	sp|Q8R4U7|LUZP1_MOUSE Leucine zipper protein 1 OS=Mus musculus OX=10090 GN=Luzp1 PE=1 SV=2	2.0325	1.0232553523003	0.56784	-0.816443615375867	3579	1.16888e-56	S(1)QENILQGFSLPNK	612	1	1	1.30905755912383
7582	Gigyf1	sp|Q99MR1|GGYF1_MOUSE GRB10-interacting GYF protein 1 OS=Mus musculus OX=10090 GN=Gigyf1 PE=1 SV=2	1.9612	0.971736666736236	0.54644	-0.871865000553928	3589	0.000555497	S(1)IEEGDGAFGR	137	1	1	1.30553465242044
4202	Lmna	sp|P48678|LMNA_MOUSE Prelamin-A/C OS=Mus musculus OX=10090 GN=Lmna PE=1 SV=2	2.1221	1.08549264216447	0.6066	-0.721182596925279	3498	0.00336277	SYLLGNS(0.021)S(0.979)PR	653	0.499999	0.979107	1.30322623296997
2771	Numa1	sp|E9Q7G0|NUMA1_MOUSE Nuclear mitotic apparatus protein 1 OS=Mus musculus OX=10090 GN=Numa1 PE=1 SV=1	1.6306	0.705402920129728	0.47094	-1.08638482956397	3462	0.0144576	VS(0.224)S(0.691)ET(0.083)HQGPGT(0.002)PESK	1974	0	0.691376	1.2953089506501
2960	Asap1	tr|E9QMJ1|E9QMJ1_MOUSE Arf-GAP with SH3 domain, ANK repeat and PH domain-containing protein 1 OS=Mus musculus OX=10090 GN=Asap1 PE=1 SV=1	2.2039	1.14005876439133	0.65477	-0.610939872407495	3366	1.0708e-12	QAS(0.973)EDS(0.027)NDLTPTLPETPVPLPR	1024	0.969481	0.972565	1.29343786629385
5934	Fam21	sp|Q6PGL7|WASC2_MOUSE WASH complex subunit 2 OS=Mus musculus OX=10090 GN=Washc2 PE=1 SV=1	2.2851	1.19225730154037	0.70653	-0.501177274692849	3234	9.35644e-05	S(0.63)T(0.37)GVFQDEELLFSHK	832	0.5	0.629674	1.29331207902226
8886	Agap1	tr|E9Q3K3|E9Q3K3_MOUSE Arf-GAP with GTPase, ANK repeat and PH domain-containing protein 1 OS=Mus musculus OX=10090 GN=Agap1 PE=1 SV=3	0.49002	-1.02908746134936	1.7191	0.781653468788011	285	0.0058224	FVLMAT(0.989)PNLS(0.011)R	1035	0.880438	0.989099	1.29228601647421
4559	Irs2	sp|P81122|IRS2_MOUSE Insulin receptor substrate 2 OS=Mus musculus OX=10090 GN=Irs2 PE=1 SV=2	1.8119	0.85750333425546	0.51176	-0.966460706511263	3541	0.00222253	LCPS(0.01)FPAS(0.034)S(0.956)PK	616	0.873347	0.95606	1.29203647993758
3620	Dpysl2	sp|O08553|DPYL2_MOUSE Dihydropyrimidinase-related protein 2 OS=Mus musculus OX=10090 GN=Dpysl2 PE=1 SV=2	2.1138	1.07983888066667	0.61176	-0.708962315693454	3455	8.33339e-13	NLHQSGFS(0.993)LS(0.007)GAQIDDNIPR	540	0.992974	0.769401	1.29177380886627
4700	Top1	sp|Q04750|TOP1_MOUSE DNA topoisomerase 1 OS=Mus musculus OX=10090 GN=Top1 PE=1 SV=2	0.45558	-1.13422368088382	1.5319	0.615322123494705	297	1.34601e-05	SGDHLHNDS(1)QIEADFR	10	1	1	1.29038160012442
9515	Fam21	sp|Q6PGL7|WASC2_MOUSE WASH complex subunit 2 OS=Mus musculus OX=10090 GN=Washc2 PE=1 SV=1	2.2851	1.19225730154037	0.71459	-0.48481236995292	3198	9.35644e-05	S(0.5)T(0.5)GVFQDEELLFSHK	833	0.5	0.5	1.28705885923515
1062	Aak1	tr|A0A571BDM4|A0A571BDM4_MOUSE AP2-associated protein kinase 1 (Fragment) OS=Mus musculus OX=10090 GN=Aak1 PE=1 SV=1	0.4404	-1.18311362598508	1.4206	0.506500390433616	0.31	5.05626e-05	S(0.816)T(0.184)QLLQAAAAEASLNK	114	0.5	0.816046	1.28697338647735
9070	Rabep1	sp|O35551|RABE1_MOUSE Rab GTPase-binding effector protein 1 OS=Mus musculus OX=10090 GN=Rabep1 PE=1 SV=2	0.44563	-1.16608173610001	1.4556	0.541613956292217	306	0.0100295	AQS(0.093)T(0.906)DS(0.001)LGTSSSLQSK	408	0.676631	0.905792	1.28572636782347
7740	Serbp1	sp|Q9CY58|PAIRB_MOUSE Plasminogen activator inhibitor 1 RNA-binding protein OS=Mus musculus OX=10090 GN=Serbp1 PE=1 SV=2	1.9721	0.979732708838676	0.56301	-0.82876754767549	3503	2.3736e-13	S(0.01)KS(0.99)EEAHAEDSVMDHHFR	329	0.985692	0.989947	1.28325049341444
2130	Tpd52	tr|D3Z637|D3Z637_MOUSE Tumor protein D52 OS=Mus musculus OX=10090 GN=Tpd52 PE=1 SV=1	2.0564	1.04012091720088	0.59599	-0.746639970695633	3.45	5.2383e-33	S(1)FEEKVENLK	113	1	1	1.28036040560429
7299	Rnh1	sp|Q91VI7|RINI_MOUSE Ribonuclease inhibitor OS=Mus musculus OX=10090 GN=Rnh1 PE=1 SV=1	2.1865	1.12862334841912	0.65981	-0.599877451508493	3314	1.89018e-06	S(1)LDIQCEQLSDAR	2	1	1	1.27814068843188
1421	Hp1bp3	tr|A2AM70|A2AM70_MOUSE Heterochromatin protein 1-binding protein 3 (Fragment) OS=Mus musculus OX=10090 GN=Hp1bp3 PE=1 SV=1	0.52026	-0.942695304389979	1.8162	0.86092308099922	286	0.000365729	KTIPAWAT(0.066)LS(0.791)AS(0.143)QLAR	129	0.790782	0.752795	1.27666087443616
4447	Rps11	sp|P62281|RS11_MOUSE 40S ribosomal protein S11 OS=Mus musculus OX=10090 GN=Rps11 PE=1 SV=3	2.0463	1.03301766843834	0.59485	-0.749402176951766	3.44	0.00982295	NMS(1)VHLSPCFR	110	0.999958	0.999851	1.27621672380746
3468	Cpsf6	tr|H3BJW3|H3BJW3_MOUSE Cleavage and polyadenylation-specificity factor subunit 6 OS=Mus musculus OX=10090 GN=Cpsf6 PE=1 SV=1	2.0069	1.00496873174868	0.58078	-0.783936321990381	3456	1.06322e-06	IPWHMGHS(1)IEEIPIFGLK	258	1	1	1.2745659295338
4095	Fbln2	sp|P37889|FBLN2_MOUSE Fibulin-2 OS=Mus musculus OX=10090 GN=Fbln2 PE=1 SV=2	2.2317	1.15814310351053	0.69158	-0.532031947014789	3227	1.86573e-10	VSEMEMAS(1)R	574	1	1	1.27450125180533
9241	Mapk1	sp|P63085|MK01_MOUSE Mitogen-activated protein kinase 1 OS=Mus musculus OX=10090 GN=Mapk1 PE=1 SV=3	1.8662	0.900103607597128	0.53547	-0.901122345427463	3485	0.00821118	VADPDHDHT(0.086)GFLT(0.112)EY(0.081)VAT(0.721)R	188	0.721116	0	1.27365928954256
9985	Elmsan1	tr|A0A1Y7VP67|A0A1Y7VP67_MOUSE ELM2 and Myb/SANT-like domain-containing 1 (Fragment) OS=Mus musculus OX=10090 GN=Elmsan1 PE=1 SV=1	0.51103	-0.968520107871626	1.7725	0.825785627464791	288	0.0112458	AGTFIAPPVY(0.234)S(0.168)NIT(0.62)PY(0.636)QS(0.266)HLRS(0.077)PVR	622	0.636155	0	1.2727737826806
4972	Pdap1	sp|Q3UHX2|HAP28_MOUSE 28 kDa heat- and acid-stable phosphoprotein OS=Mus musculus OX=10090 GN=Pdap1 PE=1 SV=1	2.3293	1.21989646206466	0.78019	-0.358102587992288	2986	0.00313838	MQS(1)LSLNK	176	0.999688	0.999499	1.27137124463496
2365	Mki67	sp|E9PVX6|KI67_MOUSE Proliferation marker protein Ki-67 OS=Mus musculus OX=10090 GN=Mki67 PE=1 SV=1	0.47953	-1.06030702000403	1.6246	0.700084549493092	295	0.00226726	S(0.954)LGT(0.044)HS(0.002)PAVLK	498	0.701707	0.954141	1.27057835378569
7495	Pacsin3	sp|Q99JB8|PACN3_MOUSE Protein kinase C and casein kinase II substrate protein 3 OS=Mus musculus OX=10090 GN=Pacsin3 PE=1 SV=1	492	-1.02326977932285	1684	0.751892138404309	292	3.8687e-05	ALYDYAGQEADELS(1)FR	383	1	0.998412	1.26981212353231
2706	Ahnak	tr|E9Q616|E9Q616_MOUSE AHNAK nucleoprotein (desmoyokin) OS=Mus musculus OX=10090 GN=Ahnak PE=1 SV=1	2.0544	1.03871710757285	0.60318	-0.729339501790028	3406	3.39978e-08	SSEVVLS(1)GDDEDYQR	116	0.999997	0.999999	1.26920027514803
3313	Rps28	tr|G3UYV7|G3UYV7_MOUSE 40S ribosomal protein S28 (Fragment) OS=Mus musculus OX=10090 GN=Rps28 PE=1 SV=1	1.7695	0.823341761763143	0.51403	-0.960075533934715	3442	0.010854	T(0.339)GS(0.661)QGQCTQVR	10	0	0.660508	1.26476744404782
7517	Arfgap2	sp|Q99K28|ARFG2_MOUSE ADP-ribosylation factor GTPase-activating protein 2 OS=Mus musculus OX=10090 GN=Arfgap2 PE=1 SV=1	1.8792	0.910118618462747	0.54503	-0.875592452777515	3448	1.18575e-24	VSNQS(1)FTEIER	239	0.999739	0.967559	1.2629244011553
2799	Scamp3	tr|E9Q855|E9Q855_MOUSE Secretory carrier-associated membrane protein OS=Mus musculus OX=10090 GN=Scamp3 PE=1 SV=1	0.49824	-1.00508724535777	1.6901	0.757108610552388	295	1.3202e-05	NYGS(0.965)Y(0.026)S(0.003)T(0.005)QAS(0.001)AAAATAELLK	87	0.965303	0	1.25833772054781
4690	Eif2ak2	sp|Q03963|E2AK2_MOUSE Interferon-induced, double-stranded RNA-activated protein kinase OS=Mus musculus OX=10090 GN=Eif2ak2 PE=1 SV=2	1.9	0.925999418556223	0.5564	-0.84580567500721	3415	0.000906742	ELST(0.005)S(0.995)GPPHDR	32	0.995367	0.969673	1.25413801594596
2916	Mdc1	tr|E9QK89|E9QK89_MOUSE Mediator of DNA damage checkpoint protein 1 OS=Mus musculus OX=10090 GN=Mdc1 PE=1 SV=1	0.48357	-1.04820335028738	1.6026	0.680414381806817	302	6.21137e-06	VLLAADS(1)EEEGDFPS(1)GR	176	1	1	1.2496775562213
9774	Arpc1b	tr|Q91Z25|Q91Z25_MOUSE Actin-related protein 2/3 complex subunit OS=Mus musculus OX=10090 GN=Arpc1b PE=1 SV=1	1.5865	0.665847521255551	0.48057	-1.05718150510065	3301	0.0025368	KAS(0.204)S(0.171)EGGAAT(0.625)GAGLDSLHK	321	0	0.625079	1.24939411567729
10165	Plec	sp|Q9QXS1|PLEC_MOUSE Plectin OS=Mus musculus OX=10090 GN=Plec PE=1 SV=3	0.60494	-0.725136036789474	2.0208	1.0149265442381	299	0.00170623	GY(0.04)Y(0.825)S(0.122)PY(0.013)S(0.001)VSGSGS(0.003)T(0.003)AGS(0.993)R	4619	0.824847	0.614303	1.24735646951857
7727	Lbh	sp|Q9CX60|LBH_MOUSE Protein LBH OS=Mus musculus OX=10090 GN=Lbh PE=1 SV=1	2.2607	1.17676955589823	0.75353	-0.40826314445822	3	3.59895e-07	LKDRLPS(1)IVVEPTEGEVESGELR	63	1	0.999998	1.24557833266793
4030	Marcksl1	sp|P28667|MRP_MOUSE MARCKS-related protein OS=Mus musculus OX=10090 GN=Marcksl1 PE=1 SV=2	2.0583	1.04145327230454	0.62306	-0.682556994985725	3304	0.000289148	KPFKLS(1)GLS(1)FK	101	1	1	1.24519435021115
388	Arfgap3	tr|A0A0R4J0T8|A0A0R4J0T8_MOUSE ADP-ribosylation factor GTPase-activating protein 3 OS=Mus musculus OX=10090 GN=Arfgap3 PE=1 SV=1	2.0429	1.03061858584548	0.61835	-0.693504427740363	3304	1.09994e-09	S(0.029)S(0.029)S(0.94)FS(0.002)SWDDGADSYWK	375	0.832671	0.940234	1.24222504434004
2163	Dnhd1	tr|D3Z2X2|D3Z2X2_MOUSE Dynein heavy chain domain 1 OS=Mus musculus OX=10090 GN=Dnhd1 PE=1 SV=2	2.3463	1.23038748942842	0.89028	-0.167668948604562	2635	0.000773685	YHLGS(0.001)S(0.998)HLNLK	1615	0.998433	0.831689	1.2417593367751
5779	Pdcd11	sp|Q6NS46|RRP5_MOUSE Protein RRP5 homolog OS=Mus musculus OX=10090 GN=Pdcd11 PE=1 SV=2	2.0253	1.01813562476543	0.61255	-0.707100484555127	3306	2.49222e-05	ERQES(0.986)ES(0.014)EQELVNK	1468	0.985701	0.638975	1.23959317748792
6257	Atg2b	sp|Q80XK6|ATG2B_MOUSE Autophagy-related protein 2 homolog B OS=Mus musculus OX=10090 GN=Atg2b PE=1 SV=3	0.88866	-0.170296543253403	2.3394	1.22613856056934	0.38	0.00294356	KDS(0.999)LS(0.001)MGVSSEK	379	0.998666	0.996648	1.2379081881784
7510	Arfgap2	sp|Q99K28|ARFG2_MOUSE ADP-ribosylation factor GTPase-activating protein 2 OS=Mus musculus OX=10090 GN=Arfgap2 PE=1 SV=1	1.6572	0.728747725429758	0.49983	-1.00049059972058	3316	3.39747e-05	AIS(0.999)S(0.001)DMFFGR	431	0.988435	0.999078	1.2377619672006
5644	Top2b	sp|Q64511|TOP2B_MOUSE DNA topoisomerase 2-beta OS=Mus musculus OX=10090 GN=Top2b PE=1 SV=2	0.55355	-0.853214459011299	1.8266	0.869160738400117	303	2.86621e-10	KIVETINS(0.968)DS(0.98)DS(0.052)EFGIPK	1511	0.951098	0.97997	1.21795537777136
77	Fn1	tr|A0A087WR50|A0A087WR50_MOUSE Fibronectin OS=Mus musculus OX=10090 GN=Fn1 PE=1 SV=1	2.1374	1.09585692391483	0.69183	-0.531510519868609	3089	5.43978e-22	TNTNVNCPIECFMPLDVQADRDDS(1)RE	2384	1	1	1.21795148935542
9859	NA	sp|Q9D6W8|BORC6_MOUSE BLOC-1-related complex subunit 6 OS=Mus musculus OX=10090 GN=Borcs6 PE=1 SV=1	0.59067	-0.759575755231328	1.9344	0.951886149699674	305	0.00730628	RAT(0.998)IS(0.001)S(0.001)PLELEGTVSR	201	0	0.998132	1.21780235257012
4222	Hnrnpa1	sp|P49312|ROA1_MOUSE Heterogeneous nuclear ribonucleoprotein A1 OS=Mus musculus OX=10090 GN=Hnrnpa1 PE=1 SV=2	2.2434	1.16568687702988	0.78749	-0.344666491440791	2849	2.60858e-05	NQGGYGGSSSS(0.001)S(0.001)S(0.027)YGS(0.972)GR	316	0.971672	0.949588	1.21557430278933
10150	Ifitm3	sp|Q9CQW9|IFM3_MOUSE Interferon-induced transmembrane protein 3 OS=Mus musculus OX=10090 GN=Ifitm3 PE=1 SV=1	1.7811	0.832768518940375	0.54249	-0.882331551032324	3283	0.000154324	MNHTSQAFITAASGGQPPNY(1)ER	20	0.999552	0.999853	1.21326516973218
3808	Pde4a	sp|O89084|PDE4A_MOUSE cAMP-specific 3',5'-cyclic phosphodiesterase 4A OS=Mus musculus OX=10090 GN=Pde4a PE=1 SV=2	1.7164	0.779385806198936	525	-0.929610672108602	3269	0.00273923	LVHT(0.001)GS(0.999)LNINVPR	333	0.998843	0.968201	1.21310273126499
293	Zfml	tr|A0A0N4SV80|A0A0N4SV80_MOUSE Zinc finger protein 638 OS=Mus musculus OX=10090 GN=Zfp638 PE=1 SV=1	0.82164	-0.28342167662352	2265	1.17951105027151	363	4.92622e-08	EALKIS(0.991)PS(0.009)PELNLK	1569	0.849028	0.991003	1.21308456609285
445	Gas2l3	tr|Q3TPC3|Q3TPC3_MOUSE GAS2-like protein 3 OS=Mus musculus OX=10090 GN=Gas2l3 PE=1 SV=1	0.43256	-1.20902783335481	1.0343	0.0486547018403464	418	0.0045075	GVSNES(0.001)VPDS(0.999)PAR	309	0.998649	0	1.21000643875882
842	Ankrd28	tr|A0A2I3BQ07|A0A2I3BQ07_MOUSE Serine/threonine-protein phosphatase 6 regulatory ankyrin repeat subunit A OS=Mus musculus OX=10090 GN=Ankrd28 PE=1 SV=1	1.6372	0.711230571893635	0.5086	-0.975396632859343	3219	3.0525e-06	TVS(1)FEALPIMR	1041	0.992972	0.999986	1.20716507478865
6503	Rps6kb1	sp|Q8BSK8|KS6B1_MOUSE Ribosomal protein S6 kinase beta-1 OS=Mus musculus OX=10090 GN=Rps6kb1 PE=1 SV=2	1715	0.778208576398088	0.52919	-0.918142295339404	3241	0.00729405	EKFS(1)FEPK	427	1	1	1.20357544959618
4824	Gtf2f1	sp|Q3THK3|T2FA_MOUSE General transcription factor IIF subunit 1 OS=Mus musculus OX=10090 GN=Gtf2f1 PE=1 SV=2	0.52152	-0.939205514534373	1.6825	0.750606504835592	0.31	0.000436917	MDTGPQS(0.025)LS(0.975)GK	433	0.975091	0.971686	1.20229660385168
6504	Rps6kb1	sp|Q8BSK8|KS6B1_MOUSE Ribosomal protein S6 kinase beta-1 OS=Mus musculus OX=10090 GN=Rps6kb1 PE=1 SV=2	1.6395	0.713255901730974	0.51166	-0.966742642577684	3204	0.00663957	T(0.041)PVS(0.959)PVKFS(1)PGDFWGR	447	0.958905	0.844894	1.20138475033278
6831	Plin1	sp|Q8CGN5|PLIN1_MOUSE Perilipin-1 OS=Mus musculus OX=10090 GN=Plin1 PE=1 SV=2	0.51629	-0.953746440019013	1.6561	0.727789789472686	312	0.000119358	LAS(1)GGADLALGSIEK	174	1	1	1.1997125695389
147	Map4k4	tr|A0A0A6YWR8|A0A0A6YWR8_MOUSE Mitogen-activated protein kinase kinase kinase kinase 4 OS=Mus musculus OX=10090 GN=Map4k4 PE=1 SV=1	0.51447	-0.958841142380574	1.6468	0.71966535377182	312	0.00643591	KGS(0.997)VVNVNPT(0.001)NT(0.001)RPQS(0.001)DTPEIR	895	0.982572	0.997201	1.19887220242243
2693	Ahnak	tr|E9Q616|E9Q616_MOUSE AHNAK nucleoprotein (desmoyokin) OS=Mus musculus OX=10090 GN=Ahnak PE=1 SV=1	0.43608	-1.19733526948154	1.0284	0.0404015152842066	424	0.0149118	IS(1)MPDFDLNLK	4238	1	1	1.19801670688755
6385	Nck1	tr|Q8BH99|Q8BH99_MOUSE Cytoplasmic protein NCK1 OS=Mus musculus OX=10090 GN=Nck1 PE=1 SV=1	0.89418	-0.161362817205758	2.2756	1.18624698614531	393	3.76307e-05	RKPS(0.952)VPDT(0.043)AS(0.006)PADDSFVDPGER	21	0.948294	0.951701	1.19717161297594
9500	Fxr2	tr|Q6P5B5|Q6P5B5_MOUSE Fragile X mental retardation syndrome-related protein 2 OS=Mus musculus OX=10090 GN=Fxr2 PE=1 SV=1	1.9979	0.998484374364287	0.63283	-0.660110100915276	3157	3.62752e-05	AGYT(0.007)T(0.993)DESSSSSLHTTR	413	0.992993	0.96631	1.19696131565728
5065	Ncbp1	sp|Q3UYV9|NCBP1_MOUSE Nuclear cap-binding protein subunit 1 OS=Mus musculus OX=10090 GN=Ncbp1 PE=1 SV=2	2.1068	1.07505336460451	0.69544	-0.524002045161485	3029	3.97114e-06	KT(0.017)S(0.981)DANET(0.002)EDHLESLICK	22	0.98061	0.930753	1.19595897926346
2903	Slc7a2	tr|E9QJY0|E9QJY0_MOUSE Cationic amino acid transporter 2 OS=Mus musculus OX=10090 GN=Slc7a2 PE=1 SV=1	0.64454	-0.633658200208997	2.0195	1.013998146041	319	2.90443e-06	NLS(1)LPFILHEK	662	1	1	1.19570688501266
2982	Ric1	tr|F6S7U1|F6S7U1_MOUSE RAB6A-GEF complex partner protein 1 (Fragment) OS=Mus musculus OX=10090 GN=Ric1 PE=1 SV=1	0.72339	-0.467154440286164	2143	1.09963185001446	338	0.00904975	S(0.033)QS(0.967)WLSNIGPTHR	1063	0.967372	0.96536	1.19474829007842
7387	Fyttd1	sp|Q91Z49|UIF_MOUSE UAP56-interacting factor OS=Mus musculus OX=10090 GN=Fyttd1 PE=1 SV=1	1.0611	0.0855606248726255	0.43784	-1.19152433322932	2423	1.01581e-09	S(1)NENLDKIDMSLDDIIK	23	1	0.999993	1.19459233933848
386	Arfgap3	tr|A0A0R4J0T8|A0A0R4J0T8_MOUSE ADP-ribosylation factor GTPase-activating protein 3 OS=Mus musculus OX=10090 GN=Arfgap3 PE=1 SV=1	2.0791	1.05595915022828	0.68164	-0.552918096605891	3.05	3.11683e-33	LTNT(0.016)S(0.951)FT(0.033)EIEK	241	0.950737	0.907638	1.19195979315793
6344	Eif4b	sp|Q8BGD9|IF4B_MOUSE Eukaryotic translation initiation factor 4B OS=Mus musculus OX=10090 GN=Eif4b PE=1 SV=1	1.8838	0.913645804481218	0.58934	-0.762827906004471	3196	0.000301458	S(0.001)RT(0.713)GS(0.283)ES(0.118)S(0.874)QT(0.002)GAS(0.007)AT(0.001)SGR	425	0.873838	0.723576	1.19023319993407
462	Steap3	tr|A0A0R4J1G9|A0A0R4J1G9_MOUSE Metalloreductase STEAP3 OS=Mus musculus OX=10090 GN=Steap3 PE=1 SV=1	2.2453	1.16690821984245	0.86175	-0.214658701294818	2606	0.000472001	LVDS(1)DGS(1)LAEVPK	17	1	1	1.1864877376431
9454	Sptbn1	sp|Q62261|SPTB2_MOUSE Spectrin beta chain, non-erythrocytic 1 OS=Mus musculus OX=10090 GN=Sptbn1 PE=1 SV=2	0.44392	-1.17162838678568	1.1333	0.180529812810721	392	3.25873e-16	AQTLPT(0.001)SVVT(0.978)IT(0.002)S(0.002)ES(0.01)S(0.006)PGKR	2334	0.73811	0.978167	1.1854552248126
3974	Mdm2	sp|P23804|MDM2_MOUSE E3 ubiquitin-protein ligase Mdm2 OS=Mus musculus OX=10090 GN=Mdm2 PE=1 SV=3	1.7577	0.813688855779655	0.55059	-0.860949687426503	3192	8.39297e-06	S(0.224)LS(0.776)FDPSLGLCELR	185	0.585784	0.775776	1.18461973573793
2705	Ahnak	tr|E9Q616|E9Q616_MOUSE AHNAK nucleoprotein (desmoyokin) OS=Mus musculus OX=10090 GN=Ahnak PE=1 SV=1	2.2395	1.16317666619361	0.85814	-0.220715061580744	2.61	0.0130948	MYFPDVEFDIKS(1)PK	4879	0.999999	0	1.18393204838195
4932	Poldip3	tr|Q3UDD3|Q3UDD3_MOUSE Polymerase delta-interacting protein 3 OS=Mus musculus OX=10090 GN=Poldip3 PE=1 SV=1	0.50775	-0.977809760365934	1.5868	0.666120302595831	0.32	0.0120828	GRLS(1)VRPGIGGVR	22	1	1	1.18314334930187
9066	Dpysl2	sp|O08553|DPYL2_MOUSE Dihydropyrimidinase-related protein 2 OS=Mus musculus OX=10090 GN=Dpysl2 PE=1 SV=2	0.50776	-0.977781347154032	1.5838	0.663390165451893	321	5.27405e-61	GLYDGPVCEVS(0.001)VT(0.999)PK	509	0.998784	0.989248	1.18158489938753
7511	Arfgap2	sp|Q99K28|ARFG2_MOUSE ADP-ribosylation factor GTPase-activating protein 2 OS=Mus musculus OX=10090 GN=Arfgap2 PE=1 SV=1	1.5822	0.661931977036267	0.5077	-0.977951834819827	3116	0.0106144	AIS(0.02)S(0.98)DMFFGR	432	0.962933	0.980026	1.18090801227302
6116	Znf516	sp|Q7TSH3|ZN516_MOUSE Zinc finger protein 516 OS=Mus musculus OX=10090 GN=Znf516 PE=1 SV=1	0.47755	-1.06627630210417	1.4021	0.487589248320862	341	0.000314269	LAPSPGSGS(0.041)LS(0.958)R	919	0	0.958105	1.17247107747144
808	Tbc1d5	tr|A0A286YDB3|A0A286YDB3_MOUSE TBC1 domain family member 5 OS=Mus musculus OX=10090 GN=Tbc1d5 PE=1 SV=1	0.55959	-0.83755791344137	1.7614	0.816722571001302	318	0.000446008	SES(1)MPVQLNK	546	0.999974	0.999106	1.16984572331194
1419	Hp1bp3	tr|A2AM70|A2AM70_MOUSE Heterochromatin protein 1-binding protein 3 (Fragment) OS=Mus musculus OX=10090 GN=Hp1bp3 PE=1 SV=1	0.61433	-0.702914257744689	1.9101	0.933648170055543	322	2.33552e-18	ATDMS(1)QGELIHPK	6	0.999999	1	1.16866905460392
9710	Mepce	sp|Q8K3A9|MEPCE_MOUSE 7SK snRNA methylphosphate capping enzyme OS=Mus musculus OX=10090 GN=Mepce PE=1 SV=2	0.50448	-0.987131019753477	1.5394	0.622368152416905	328	1.63099e-25	ALNAET(1)PKS(0.124)S(0.876)PLPAK	188	0.991508	0.999989	1.16694891375003
9281	Top2a	sp|Q01320|TOP2A_MOUSE DNA topoisomerase 2-alpha OS=Mus musculus OX=10090 GN=Top2a PE=1 SV=2	0.47053	-1.08764138580932	1.3382	0.420293749346622	352	1.47953e-08	SENVEGT(1)PAEDGAEPGSLR	1245	0.999999	0.999928	1.1660234216623
7921	Cwc25	sp|Q9DBF7|CWC25_MOUSE Pre-mRNA-splicing factor CWC25 homolog OS=Mus musculus OX=10090 GN=Cwc25 PE=2 SV=2	0.69081	-0.533639127761712	2.0474	1.0337929888493	337	0.0165655	KLS(1)AEELER	328	1	1	1.16339961426513
436	Xrcc6	tr|A0A0R4J187|A0A0R4J187_MOUSE X-ray repair cross-complementing protein 6 OS=Mus musculus OX=10090 GN=Xrcc6 PE=1 SV=1	2.1561	1.10842409189303	0.78365	-0.351718644639248	2751	0.000202197	S(0.761)DS(0.239)FENPVLQQHFR	473	0.5	0.760556	1.16288863287752
6824	Wdr47	sp|Q8CGF6|WDR47_MOUSE WD repeat-containing protein 47 OS=Mus musculus OX=10090 GN=Wdr47 PE=1 SV=2	0.49829	-1.0049424734952	1.4999	0.584866317845632	332	6.84041e-06	S(1)LNPALDGLTCGLTSHDKR	312	1	1	1.16274588143109
5593	Dbnl	sp|Q62418|DBNL_MOUSE Drebrin-like protein OS=Mus musculus OX=10090 GN=Dbnl PE=1 SV=2	1.7306	0.791272307776585	0.55477	-0.850038320963127	3119	1.64288e-23	AMS(1)TTSVTSSQPGK	277	0.999742	0.997567	1.1613255409918
3957	Vim	sp|P20152|VIME_MOUSE Vimentin OS=Mus musculus OX=10090 GN=Vim PE=1 SV=3	1.8133	0.858617630381276	0.58158	-0.781950437729136	3118	4.38495e-05	S(1)LYSSSPGGAYVTR	51	0.999984	0.999943	1.16132283292216
9118	Cdk1	sp|P11440|CDK1_MOUSE Cyclin-dependent kinase 1 OS=Mus musculus OX=10090 GN=Cdk1 PE=1 SV=3	0.65506	-0.610301039018897	1.9788	0.984625804609174	331	4.85121e-05	IGEGT(1)Y(1)GVVYK	14	1	1	1.15842795776423
3318	Prrx1	tr|G3UZ44|G3UZ44_MOUSE Paired mesoderm homeobox protein 1 OS=Mus musculus OX=10090 GN=Prrx1 PE=1 SV=1	2055	1.03913839390696	0.7027	-0.509019196325609	2924	2.73616e-21	S(0.002)YS(0.998)GDVTAVEQPIVPR	169	0.99793	0.974089	1.15711241628439
3952	Vim	sp|P20152|VIME_MOUSE Vimentin OS=Mus musculus OX=10090 GN=Vim PE=1 SV=3	0.46599	-1.10162909946104	1.2779	0.353774944932223	365	6.68691e-79	ISLPLPTFS(0.774)S(0.225)LNLR	419	0.773528	0.774446	1.15704078771716
8018	Lima1	sp|Q9ERG0|LIMA1_MOUSE LIM domain and actin-binding protein 1 OS=Mus musculus OX=10090 GN=Lima1 PE=1 SV=3	0.6253	-0.677379577638315	1.9122	0.93523342494956	327	0.000920731	ELS(1)VEEQIKR	735	1	1	1.15477471887132
9626	Srrm2	sp|Q8BTI8|SRRM2_MOUSE Serine/arginine repetitive matrix protein 2 OS=Mus musculus OX=10090 GN=Srrm2 PE=1 SV=3	0.45201	-1.14557340456809	1.0676	0.0943712105925172	423	0.0054879	EGRPQEPT(1)PAKR	2553	1	1	1.1494539358506
5533	Pea15	sp|Q62048|PEA15_MOUSE Astrocytic phosphoprotein PEA-15 OS=Mus musculus OX=10090 GN=Pea15 PE=1 SV=1	2.0454	1.03238300531165	0.70474	-0.504836993255574	2902	1.17542e-08	QPS(1)EEEIIK	116	1	1	1.14920627365832
2171	Myo9a	tr|D3Z3A8|D3Z3A8_MOUSE Unconventional myosin-IXa OS=Mus musculus OX=10090 GN=Myo9a PE=1 SV=1	1605	0.682573297347578	0.52854	-0.919915435733686	3037	1.60797e-06	AAS(1)ACEAQGTEGPLGQAK	2547	0.999994	1	1.14549147319089
7855	Nop56	sp|Q9D6Z1|NOP56_MOUSE Nucleolar protein 56 OS=Mus musculus OX=10090 GN=Nop56 PE=1 SV=2	1937	0.953823953941167	0.64628	-0.629768748710586	2997	1.85716e-18	KFS(1)EEPEVAANFTK	554	1	0.999999	1.14297367072232
6028	Topbp1	sp|Q6ZQF0|TOPB1_MOUSE DNA topoisomerase 2-binding protein 1 OS=Mus musculus OX=10090 GN=Topbp1 PE=1 SV=2	0.55848	-0.840422478310307	1.7043	0.769179308813397	328	9.27595e-05	LFKPSFDVTDALAALET(0.001)PNAAS(0.999)QKR	856	0.999311	0.998742	1.13927466010436
6500	Scfd1	sp|Q8BRF7|SCFD1_MOUSE Sec1 family domain-containing protein 1 OS=Mus musculus OX=10090 GN=Scfd1 PE=1 SV=1	1.8715	0.904195048237875	0.62025	-0.689078264769656	3017	9.8595e-13	VNLEESTGVENS(1)PAGARPK	300	0.999952	1	1.13683663744438
248	Camk2d	tr|A0A0G2JGS4|A0A0G2JGS4_MOUSE Calcium/calmodulin-dependent protein kinase type II subunit delta OS=Mus musculus OX=10090 GN=Camk2d PE=1 SV=1	2.0765	1.05415387176271	0.7477	-0.419468561844813	2777	0.000692965	NFS(1)AAKS(1)LLK	319	1	1	1.1345458385312
8295	Hnrnpc	sp|Q9Z204|HNRPC_MOUSE Heterogeneous nuclear ribonucleoproteins C1/C2 OS=Mus musculus OX=10090 GN=Hnrnpc PE=1 SV=1	2.1047	1.07361460889421	0.77603	-0.365815669260225	2712	2.93042e-80	QADLS(0.001)FS(0.981)S(0.018)PVEMK	231	0.981102	0.626329	1.13422635849612
2388	Rps6ka1	tr|E9PWV3|E9PWV3_MOUSE Ribosomal protein S6 kinase OS=Mus musculus OX=10090 GN=Rps6ka1 PE=1 SV=1	1.5714	0.652050465522303	0.5264	-0.925768605814208	2985	0.00969167	GFS(1)FVATGLMEDDGKPR	364	0.99975	0	1.13235035262901
4507	Ufd1l	sp|P70362|UFD1_MOUSE Ubiquitin recognition factor in ER-associated degradation protein 1 OS=Mus musculus OX=10090 GN=Ufd1 PE=1 SV=2	1.9577	0.969159701778897	0.66737	-0.583441259766598	2933	0.000179141	FIAFSGEGQS(1)LR	299	0.99919	0.999971	1.13122686988517
1925	Nap1l4	tr|B7ZNL2|B7ZNL2_MOUSE Nap1l4 protein OS=Mus musculus OX=10090 GN=Nap1l4 PE=1 SV=1	0.84296	-0.24646392062485	2.1478	1.10285965792206	392	6.65941e-05	LDNVS(0.996)HT(0.003)PS(0.001)S(0.001)YIETLPK	49	0.996411	0.91314	1.13006366601255
6434	Sgta	sp|Q8BJU0|SGTA_MOUSE Small glutamine-rich tetratricopeptide repeat-containing protein alpha OS=Mus musculus OX=10090 GN=Sgta PE=1 SV=2	2.1257	1.08793800371193	0.81006	-0.30389932454859	2624	1.58274e-06	SRT(0.001)PS(0.981)AS(0.018)HEEQQE	307	0.981293	0.853676	1.12958572024517
3758	Cfdp1	sp|O88271|CFDP1_MOUSE Craniofacial development protein 1 OS=Mus musculus OX=10090 GN=Cfdp1 PE=1 SV=1	1.8821	0.912343283577261	0.63275	-0.660292492551403	2974	0.000104661	S(0.001)KLDWES(0.999)FKEEEGIGEELAIHNR	246	0.999399	0.996806	1.12621332029429
5675	Crtc1	sp|Q68ED7|CRTC1_MOUSE CREB-regulated transcription coactivator 1 OS=Mus musculus OX=10090 GN=Crtc1 PE=1 SV=1	1.0734	0.102187793223615	0.45992	-1.12054515902331	2334	3.88476e-16	GQY(0.002)Y(0.014)GGS(0.511)LPNVNQIGS(0.142)S(0.165)S(0.165)VDLAFQTPFQSSGLDTSR	64	0.511252	0	1.1251950046523
4196	Lmna	sp|P48678|LMNA_MOUSE Prelamin-A/C OS=Mus musculus OX=10090 GN=Lmna PE=1 SV=2	1.7368	0.796431631065695	0.57782	-0.791307954326035	3006	6.33547e-30	SGAQASST(0.002)PLS(0.985)PT(0.013)R	22	0.985466	0.953635	1.12270727330931
4985	Dtx3l	sp|Q3UIR3|DTX3L_MOUSE E3 ubiquitin-protein ligase DTX3L OS=Mus musculus OX=10090 GN=Dtx3l PE=1 SV=1	1.5272	0.610889007854488	0.52081	-0.94117094513208	2932	0.000229892	ASSPDPPS(1)PLLVR	9	0.999461	0.999591	1.12204640183829
8124	Myo18a	sp|Q9JMH9|MY18A_MOUSE Unconventional myosin-XVIIIa OS=Mus musculus OX=10090 GN=Myo18a PE=1 SV=2	1.7299	0.790688642674781	0.5762	-0.795358434389579	3002	4.38318e-05	VASGSDLHLT(0.006)DIDS(0.978)DS(0.016)NR	83	0.968755	0.977967	1.12150950455604
4331	Arpp19	sp|P56212|ARP19_MOUSE cAMP-regulated phosphoprotein 19 OS=Mus musculus OX=10090 GN=Arpp19 PE=1 SV=2	0.49483	-1.01499512581963	1371	0.455228571117139	361	7.43382e-07	YFDS(1)GDYNMAK	62	1	0.999999	1.11240647130397
4542	Vasp	sp|P70460|VASP_MOUSE Vasodilator-stimulated phosphoprotein OS=Mus musculus OX=10090 GN=Vasp PE=1 SV=4	0.92339	-0.114987986312654	2.1511	1.10507459410112	429	0.0048853	KVS(1)KQEEASGGPLAPK	235	0.999776	0.999897	1.11104099632911
8724	Cobll1	tr|B1AZ15|B1AZ15_MOUSE Cordon-bleu protein-like 1 OS=Mus musculus OX=10090 GN=Cobll1 PE=1 SV=1	0.48239	-1.05172809457296	1.2812	0.357495703225234	377	0.000426983	EQTAS(1)APAT(0.999)PLVS(0.001)K	272	0.999193	0.999026	1.11082634229594
9450	Ptpn14	sp|Q62130|PTN14_MOUSE Tyrosine-protein phosphatase non-receptor type 14 OS=Mus musculus OX=10090 GN=Ptpn14 PE=1 SV=2	1.2304	0.299127408412377	0.47744	-1.06660865418157	2577	0.000198336	PRPAT(0.935)S(0.048)T(0.016)PDLAS(0.001)HR	577	0.827132	0.935002	1.10775955316961
8765	Tmf1	sp|B9EKI3|TMF1_MOUSE TATA element modulatory factor OS=Mus musculus OX=10090 GN=Tmf1 PE=1 SV=2	1.1692	0.225521734256603	0.47274	-1.08088115411687	2473	0.000329066	LFSVCS(0.992)T(0.813)PT(0.168)MS(0.027)R	927	0.812625	0.710354	1.10415765266882
8012	Fancg	sp|Q9EQR6|FANCG_MOUSE Fanconi anemia group G protein homolog OS=Mus musculus OX=10090 GN=Fancg PE=2 SV=1	0.52207	-0.937684836210598	1.4964	0.581495871001377	349	0.0101574	S(0.162)S(0.838)QVIPALPK	3	0.83817	0.583515	1.10335411362397
2501	Arhgef11	tr|E9Q0A3|E9Q0A3_MOUSE Rho guanine nucleotide exchange factor (GEF) 11 (Fragment) OS=Mus musculus OX=10090 GN=Arhgef11 PE=1 SV=8	0.74183	-0.430839482511438	2.0216	1.01549756939533	367	4.75169e-05	KVS(1)LLPGGGVGAAK	1324	1	1	1.10311285602994
3689	Pnn	tr|Q3TUQ5|Q3TUQ5_MOUSE Pinin OS=Mus musculus OX=10090 GN=Pnn PE=1 SV=1	0.58517	-0.773072286382683	1.7211	0.783330923823676	0.34	0.01647	GFS(1)DSGGGPPAK	66	0.997162	0.99999	1.10056717023151
672	Gatad2a	tr|A0A1I7Q4G8|A0A1I7Q4G8_MOUSE Transcriptional repressor p66 alpha OS=Mus musculus OX=10090 GN=Gatad2a PE=1 SV=1	0.84283	-0.246686428002029	2.1023	1.07196855780139	401	6.17655e-05	RPPS(1)PDVIVLSDSEQPSSPR	96	0.999953	0.999836	1.09998671931764
8267	Clip2	sp|Q9Z0H8|CLIP2_MOUSE CAP-Gly domain-containing linker protein 2 OS=Mus musculus OX=10090 GN=Clip2 PE=1 SV=2	0.78227	-0.354261456113442	2.0522	1.03717133764464	381	4.26182e-13	RYS(1)LIDPASPPELLK	974	0.999836	0.999993	1.09600436263694
589	Gab1	tr|A0A1B0GS41|A0A1B0GS41_MOUSE GRB2-associated-binding protein 1 OS=Mus musculus OX=10090 GN=Gab1 PE=1 SV=1	1.7624	0.817541400151434	0.60334	-0.728956862119082	2921	1.33225e-05	S(0.007)S(0.007)S(0.986)LEGFHSQYK	420	0.869242	0.985801	1.0953319349823
8170	Ripk3	sp|Q9QZL0|RIPK3_MOUSE Receptor-interacting serine/threonine-protein kinase 3 OS=Mus musculus OX=10090 GN=Ripk3 PE=1 SV=2	1.6188	0.694924754119974	0.55749	-0.842982168024465	2904	7.53584e-17	LADFGLSTFQGGSQSGSGS(0.002)GS(0.007)GS(0.991)R	181	0.990719	0.889532	1.09249226518815
8135	Plec	sp|Q9QXS1|PLEC_MOUSE Plectin OS=Mus musculus OX=10090 GN=Plec PE=1 SV=3	0.62235	-0.684201936956643	1.8041	0.851279308385775	345	4.60318e-26	GYYS(1)PYSVSGSGSTAGSR	4620	0.999947	0.999983	1.09215784180721
6378	Ehd2	sp|Q8BH64|EHD2_MOUSE EH domain-containing protein 2 OS=Mus musculus OX=10090 GN=Ehd2 PE=1 SV=1	1.8315	0.873025701046472	0.63524	-0.654626335453224	2883	3.91054e-05	SKYDEIFYNLAPADGKLS(0.269)GS(0.731)K	470	0.730799	0.677825	1.0911963681009
9535	Brd2	sp|Q7JJ13|BRD2_MOUSE Bromodomain-containing protein 2 OS=Mus musculus OX=10090 GN=Brd2 PE=1 SV=1	0.49509	-1.01423728534917	1.3179	0.398240905264468	376	2.64266e-09	MLQNVT(1)PHKLPGEGNAGLLGLGPEAAAPGKR	6	1	1	1.08962061728765
1555	Pard3	tr|A5D6P2|A5D6P2_MOUSE Par-3 (Partitioning defective 3) homolog (C. elegans) OS=Mus musculus OX=10090 GN=Pard3 PE=1 SV=1	1.4109	0.496615738029688	0.51075	-0.96931079592886	2762	0.00107215	S(1)MDLGIADETK	849	1	1	1.08912378101069
7714	Snx2	sp|Q9CWK8|SNX2_MOUSE Sorting nexin-2 OS=Mus musculus OX=10090 GN=Snx2 PE=1 SV=2	1.8262	0.868844773650521	0.63618	-0.652493077229305	2871	0.000517982	S(1)ISAPVIFDR	117	0.999266	0.999945	1.08657188281862
6310	Pcyt1b	sp|Q811Q9|PCY1B_MOUSE Choline-phosphate cytidylyltransferase B OS=Mus musculus OX=10090 GN=Pcyt1b PE=1 SV=2	0.47451	-1.07548960342941	1.1125	0.153805336079035	427	0.0126286	SPS(0.993)PT(0.006)FSWLPNK	335	0.993322	0.745526	1.0864317597029
2337	Rrp8	tr|E9PVA2|E9PVA2_MOUSE Ribosomal RNA-processing protein 8 OS=Mus musculus OX=10090 GN=Rrp8 PE=1 SV=1	1.9573	0.968864898193526	0.71156	-0.490942682404287	2751	2.80337e-05	TSTATIDPSKPS(0.001)PES(0.076)MS(0.901)PNS(0.009)S(0.009)HT(0.002)LSR	223	0.901015	0.505509	1.08615096020667
4127	Pura	sp|P42669|PURA_MOUSE Transcriptional activator protein Pur-alpha OS=Mus musculus OX=10090 GN=Pura PE=1 SV=1	2.1109	1.07785823528323	0.92235	-0.116613787347806	2289	7.74646e-07	GPGLGS(0.935)T(0.065)QGQTIALPAQGLIEFR	181	0.73118	0.934781	1.08414812215281
360	Erf	tr|A0A0R4J0I0|A0A0R4J0I0_MOUSE ETS domain-containing transcription factor ERF OS=Mus musculus OX=10090 GN=Erf PE=1 SV=1	1.3399	0.42212533285652	0.50094	-0.997290279662892	2675	3.36653e-18	TPADTGFAFPDWAYKPES(0.048)S(0.813)PGS(0.139)R	21	0.813221	0.777216	1.08294861306958
4181	Lmna	sp|P48678|LMNA_MOUSE Prelamin-A/C OS=Mus musculus OX=10090 GN=Lmna PE=1 SV=2	2.0213	1.01528346144655	0.77182	-0.373663666288096	2619	3.79152e-21	AS(0.409)S(0.587)HS(0.001)S(0.003)QSQGGGSVTK	404	0.552012	0.586941	1.08186184080535
4566	Irs2	sp|P81122|IRS2_MOUSE Insulin receptor substrate 2 OS=Mus musculus OX=10090 GN=Irs2 PE=1 SV=2	1512	0.596458139558986	0.5355	-0.901041519911831	2824	0.000569052	QVPQPS(0.002)S(0.049)AS(0.948)LDEYT(0.001)LMR	590	0.948417	0	1.08057305761859
5431	Slc9a1	sp|Q61165|SL9A1_MOUSE Sodium/hydrogen exchanger 1 OS=Mus musculus OX=10090 GN=Slc9a1 PE=1 SV=1	2.1107	1.07772153876608	0.95404	-0.0678783395665732	2212	2.76121e-06	IGS(1)DPLAYEPK	707	1	1	1.0798570202127
8296	Hnrnpc	sp|Q9Z204|HNRPC_MOUSE Heterogeneous nuclear ribonucleoproteins C1/C2 OS=Mus musculus OX=10090 GN=Hnrnpc PE=1 SV=1	1.7693	0.823178690095637	0.6162	-0.698529412510098	2871	7.19653e-36	QADLSFS(0.014)S(0.986)PVEMK	232	0.979309	0.986162	1.07961404954237
9288	Eif2ak2	sp|Q03963|E2AK2_MOUSE Interferon-induced, double-stranded RNA-activated protein kinase OS=Mus musculus OX=10090 GN=Eif2ak2 PE=1 SV=2	1698	0.763836458890951	0.59235	-0.755478226367944	2867	0.000456065	T(0.967)GT(0.033)LQYMSPEQLFLK	412	0.549298	0.967369	1.07433397342126
5770	Rasl11a	sp|Q6IMB1|RSLBA_MOUSE Ras-like protein family member 11A OS=Mus musculus OX=10090 GN=Rasl11a PE=1 SV=1	0.49803	-1.00569544587184	1.2931	0.370833848176403	385	0.00298622	PRS(1)PNMQDLK	217	1	1	1.07188668841472
112	Plekhg5	tr|A0A0A0MQC2|A0A0A0MQC2_MOUSE Pleckstrin homology domain-containing family G member 5 OS=Mus musculus OX=10090 GN=Plekhg5 PE=1 SV=1	0.60157	-0.73319547256996	1.7105	0.774418104105813	352	0.00326573	RES(0.931)S(0.069)LDILAPGR	227	0.931213	0	1.06644221642053
84	Speg	tr|A0A087WSE3|A0A087WSE3_MOUSE Striated muscle-specific serine/threonine-protein kinase (Fragment) OS=Mus musculus OX=10090 GN=Speg PE=1 SV=1	1.2072	0.271664710977234	0.48946	-1.03073713119647	2466	0.0127241	AAS(1)VELPQR	1790	1	1	1.06593655947128
2352	Eif4g1	tr|E9PVC5|E9PVC5_MOUSE Eukaryotic translation initiation factor 4 gamma 1 OS=Mus musculus OX=10090 GN=Eif4g1 PE=1 SV=1	1.6588	0.730139952356512	584	-0.77595972578207	2.84	0.0121353	S(1)RERPSQPEGLR	1190	0.996579	0.99957	1.06546602295097
6352	Ptbp1	tr|Q8BGJ5|Q8BGJ5_MOUSE Polypyrimidine tract-binding protein 1 OS=Mus musculus OX=10090 GN=Ptbp1 PE=1 SV=1	0.60836	-0.717002796688124	1.7268	0.788100997912005	352	0.0170394	DYGS(0.037)S(0.963)PLHR	431	0.789079	0.962633	1.06545586176457
7254	Smg8	sp|Q8VE18|SMG8_MOUSE Protein SMG8 OS=Mus musculus OX=10090 GN=Smg8 PE=1 SV=1	0.62719	-0.67302553777069	1.77	0.823749360308273	354	3.6036e-05	QAS(0.995)T(0.005)VEYLPGMLHSNCPK	742	0.994544	0.781108	1.06373228920618
3546	Cep170	tr|H7BX26|H7BX26_MOUSE Centrosomal protein of 170 kDa OS=Mus musculus OX=10090 GN=Cep170 PE=1 SV=1	1.8374	0.877665733796658	0.65955	-0.600446061615646	2786	0.00822049	VVPQRS(1)EIGEK	662	1	1	1.0634061374614
4768	8030462N17Rik	tr|Q0VAW6|Q0VAW6_MOUSE RIKEN cDNA 8030462N17 gene OS=Mus musculus OX=10090 GN=8030462N17Rik PE=1 SV=1	1.6223	0.698040631202383	0.57347	-0.802210078538651	2829	0.000879017	S(0.001)RS(0.981)ES(0.011)ET(0.005)S(0.001)T(0.001)MAAK	145	0.318989	0.980584	1.06339161785224
3681	Notch2	sp|O35516|NOTC2_MOUSE Neurogenic locus notch homolog protein 2 OS=Mus musculus OX=10090 GN=Notch2 PE=1 SV=2	2.03	1.02147972741045	0.81685	-0.29185691752536	2485	0.00420842	STMPT(0.141)S(0.859)LPNLAK	2116	0.858859	0.819532	1.06235648151547
2229	Mettl1	tr|F6WMV8|F6WMV8_MOUSE tRNA (guanine-N(7)-)-methyltransferase (Fragment) OS=Mus musculus OX=10090 GN=Mettl1 PE=1 SV=1	2.0144	1.01035018816957	0.79964	-0.322577453772472	2519	0.00131879	AHS(1)NPMADHTLR	20	1	1	1.06059592513672
6224	Mtdh	sp|Q80WJ7|LYRIC_MOUSE Protein LYRIC OS=Mus musculus OX=10090 GN=Mtdh PE=1 SV=1	1.6206	0.696528045680674	0.57481	-0.798842934231788	2819	0.000962552	SETNWES(1)PK	565	1	0.999977	1.059859118936
2854	Myo18a	tr|E9QA74|E9QA74_MOUSE Unconventional myosin-XVIIIa OS=Mus musculus OX=10090 GN=Myo18a PE=1 SV=1	0.61496	-0.701435521310921	1.7297	0.790521837836939	356	2.36553e-12	AGSAT(0.001)VLS(0.001)GS(0.998)IAGLEGGSQLALR	590	0.728348	0.99804	1.05685219716563
8241	Incenp	sp|Q9WU62|INCE_MOUSE Inner centromere protein OS=Mus musculus OX=10090 GN=Incenp PE=1 SV=2	0.52312	-0.934786166490192	1.3992	0.484602194372203	374	2.90261e-34	S(1)LISQDSQVPLASK	284	0.999998	0.999995	1.05293136711363
9390	Abhd15	sp|Q5F2F2|ABH15_MOUSE Protein ABHD15 OS=Mus musculus OX=10090 GN=Abhd15 PE=1 SV=1	1.9458	0.960363429627513	0.74564	-0.423448839168593	2.61	2.74586e-18	RVT(1)NPGSLPPVLLVIPNAWGR	142	0.999858	0.995038	1.04957459780577
1321	Ddi2	sp|A2ADY9|DDI2_MOUSE Protein DDI1 homolog 2 OS=Mus musculus OX=10090 GN=Ddi2 PE=1 SV=1	2.0437	1.03118343488745	0.87427	-0.193849200165937	2338	0.000569021	LFS(1)ADPFDLEAQAK	194	1	1	1.04924581904873
6340	Eif4b	sp|Q8BGD9|IF4B_MOUSE Eukaryotic translation initiation factor 4B OS=Mus musculus OX=10090 GN=Eif4b PE=1 SV=1	1.9014	0.92706206555394	0.71241	-0.489220327396239	2669	8.47275e-145	SQS(1)SDTEQPSPTSGGGK	497	0.99993	0.991518	1.048227361848
2326	Lrrc47	tr|E9PV22|E9PV22_MOUSE Leucine-rich repeat-containing protein 47 OS=Mus musculus OX=10090 GN=Lrrc47 PE=1 SV=1	1.5078	0.592445077052362	0.54925	-0.864465130238811	2745	0.00248253	KQHRES(1)GEGEEEVADSAR	315	0.999894	0	1.04799386005949
8315	Mtmr2	sp|Q9Z2D1|MTMR2_MOUSE Myotubularin-related protein 2 OS=Mus musculus OX=10090 GN=Mtmr2 PE=1 SV=3	0.54221	-0.883076373785936	1.4786	0.564231818450049	367	0.00623726	S(0.257)S(0.327)S(0.417)CES(0.999)LGAQLPAAR	9	0.999452	0	1.04794151883126
1815	Pcbp2	tr|B2M1R7|B2M1R7_MOUSE Poly(rC)-binding protein 2 OS=Mus musculus OX=10090 GN=Pcbp2 PE=1 SV=1	1.8027	0.850159327705571	0.65617	-0.607858459337352	2747	8.1428e-10	LHQLAMQQSHFPMTHGNTGFS(0.007)GIES(0.092)S(0.072)S(0.828)PEVK	268	0.828259	0.788627	1.04511376848301
566	Rnf213	tr|A0A171EBL2|A0A171EBL2_MOUSE E3 ubiquitin-protein ligase RNF213 OS=Mus musculus OX=10090 GN=Rnf213 PE=1 SV=1	1.6785	0.747172537035463	0.60279	-0.730272611379091	2785	0.000348658	KPKPSPVS(0.998)PVAS(0.002)K	274	0.953917	0.998028	1.04477982705949
4539	Eif4ebp2	sp|P70445|4EBP2_MOUSE Eukaryotic translation initiation factor 4E-binding protein 2 OS=Mus musculus OX=10090 GN=Eif4ebp2 PE=1 SV=1	1.4631	0.549028378207575	0.54018	-0.888487869396211	2709	3.28912e-07	RNS(0.996)PMAQT(0.004)PPCHLPNIPGVTSPGALIEDSK	65	0.995573	0.867363	1.04443422681443
7386	Arpc1b	tr|Q91Z25|Q91Z25_MOUSE Actin-related protein 2/3 complex subunit OS=Mus musculus OX=10090 GN=Arpc1b PE=1 SV=1	1.8863	0.915559142658387	0.70715	-0.499911824261775	2667	5.6935e-05	AS(0.431)S(0.569)EGGAATGAGLDSLHK	315	0.568619	0.561924	1.04314925861168
7540	Triobp	sp|Q99KW3|TARA_MOUSE TRIO and F-actin-binding protein OS=Mus musculus OX=10090 GN=Triobp PE=1 SV=3	0.63276	-0.660269692335823	1.7492	0.806695253531758	362	2.48172e-07	LQGPQGDSHQACS(0.001)QEPHS(0.155)PS(0.61)S(0.212)AEAPY(0.023)CDLPR	47	0	0.609765	1.04245541808171
459	Wdhd1	tr|A0A0R4J1F8|A0A0R4J1F8_MOUSE WD repeat and HMG-box DNA-binding protein 1 OS=Mus musculus OX=10090 GN=Wdhd1 PE=1 SV=1	0.61296	-0.706135164012932	1.6999	0.765449879452697	361	3.60717e-21	SGAVFS(0.001)S(0.03)S(0.969)QGWVNPFK	861	0.969479	0.960556	1.04141268851965
6076	Ppp2r5d	tr|Q91V89|Q91V89_MOUSE Serine/threonine-protein phosphatase 2A 56 kDa regulatory subunit OS=Mus musculus OX=10090 GN=Ppp2r5d PE=1 SV=1	1.8517	0.888850381767297	0.68658	-0.54250026252821	2697	1.51252e-16	RQS(0.999)S(0.001)FPFNLNK	80	0.999209	0.984139	1.0413268151791
190	Mef2c	tr|A0A0G2JFI7|A0A0G2JFI7_MOUSE Myocyte-specific enhancer factor 2C (Fragment) OS=Mus musculus OX=10090 GN=Mef2c PE=1 SV=1	0.53502	-0.902335271856744	1.4309	0.516922851278287	374	0.000642055	NS(1)PGLLVSPGNLNK	220	0.999996	0.999969	1.03991258142714
6043	Mvb12a	sp|Q78HU3|MB12A_MOUSE Multivesicular body subunit 12A OS=Mus musculus OX=10090 GN=Mvb12a PE=1 SV=1	1537	0.620117165028684	0.56073	-0.834621836402189	2741	1.11128e-11	GLS(1)LDPPKEPSK	168	1	1	1.03977829760126
7709	Mtfr1l	sp|Q9CWE0|MFR1L_MOUSE Mitochondrial fission regulator 1-like OS=Mus musculus OX=10090 GN=Mtfr1l PE=1 SV=1	0.53462	-0.903414285437493	1425	0.510961919277379	375	0.000194558	AS(1)FETLPNISDLCLK	38	0.999669	0.999905	1.03790146646209
5345	Eif4ebp1	sp|Q60876|4EBP1_MOUSE Eukaryotic translation initiation factor 4E-binding protein 1 OS=Mus musculus OX=10090 GN=Eif4ebp1 PE=1 SV=3	0.59151	-0.757525536079766	1.6336	0.708054771328352	362	2.03816e-11	NS(0.831)PVAKT(0.163)PPKDLPAIPGVT(0.001)S(0.001)PT(0.002)S(0.002)DEPPMQASQSQLPSSPEDK	64	0.777476	0.831026	1.03691200061229
8203	Pcm1	sp|Q9R0L6|PCM1_MOUSE Pericentriolar material 1 protein OS=Mus musculus OX=10090 GN=Pcm1 PE=1 SV=2	0.68231	-0.551500734158379	1.8379	0.878058271834312	371	3.78312e-13	YMTQMS(1)VPEQAELEK	93	1	0.999993	1.03688928459787
2432	Ahnak2	tr|E9PYB0|E9PYB0_MOUSE AHNAK nucleoprotein 2 (Fragment) OS=Mus musculus OX=10090 GN=Ahnak2 PE=1 SV=8	1.6775	0.746312766425459	0.60761	-0.718782481084744	2761	6.19951e-20	FGMTS(0.009)GQS(0.988)PDT(0.003)S(0.001)EQK	326	0.981332	0.987678	1.03616166713692
714	Dusp7	tr|G3UX16|G3UX16_MOUSE Dual-specificity protein phosphatase 7 (Fragment) OS=Mus musculus OX=10090 GN=Dusp7 PE=1 SV=1	1.0168	0.0240359354555094	0.48775	-1.03578622205306	2085	7.49013e-06	KS(0.138)NIS(0.862)PNFNFMGQLLDFER	199	0.829583	0.861614	1.03606506744904
4143	Rangap1	sp|P46061|RAGP1_MOUSE Ran GTPase-activating protein 1 OS=Mus musculus OX=10090 GN=Rangap1 PE=1 SV=2	1.6647	0.735262208822838	0.6039	-0.727618421906953	2757	5.05716e-05	KILDPNSGEPAPVLSSPT(0.001)PT(0.014)DLS(0.051)T(0.051)FLS(0.535)FPS(0.347)PEK	441	0.535305	0.522657	1.03442693488782
2796	Mllt4	tr|E9Q852|E9Q852_MOUSE Afadin OS=Mus musculus OX=10090 GN=Afdn PE=1 SV=2	1.6662	0.736561582990553	0.60772	-0.718521323284095	2742	0.00175362	TIS(1)NPEVVMK	216	0.999983	0.999968	1.02897806466002
8081	Ddx21	sp|Q9JIK5|DDX21_MOUSE Nucleolar RNA helicase 2 OS=Mus musculus OX=10090 GN=Ddx21 PE=1 SV=3	1.4179	0.503755787449499	0.53747	-0.895743864946398	2638	0.000766885	LGS(1)DGAEESMETLPKPSEK	13	0	0.999978	1.02768038074976
9178	Pura	sp|P42669|PURA_MOUSE Transcriptional activator protein Pur-alpha OS=Mus musculus OX=10090 GN=Pura PE=1 SV=1	2.0381	1.02722483951389	0.97902	-0.0305897625291852	2082	1.81665e-06	GPGLGS(0.17)T(0.83)QGQTIALPAQGLIEFR	182	0.82982	0.663988	1.02768020535862
9429	Ksr1	sp|Q61097|KSR1_MOUSE Kinase suppressor of Ras 1 OS=Mus musculus OX=10090 GN=Ksr1 PE=1 SV=1	0.54278	-0.881560532628027	1.4375	0.523561956057013	378	2.08195e-06	AAEPHFGT(1)LPK	411	1	1	1.02531268134051
6505	Rps6kb1	sp|Q8BSK8|KS6B1_MOUSE Ribosomal protein S6 kinase beta-1 OS=Mus musculus OX=10090 GN=Rps6kb1 PE=1 SV=2	1.6395	0.713255901730974	0.6007	-0.73528343102298	2729	6.14619e-05	T(0.155)PVS(0.845)PVKFS(1)PGDFWGR	452	0.999952	0.999976	1.02439040667657
4497	Stim1	sp|P70302|STIM1_MOUSE Stromal interaction molecule 1 OS=Mus musculus OX=10090 GN=Stim1 PE=1 SV=2	0.49554	-1.01292657839894	1092	0.126972856257766	454	1.42229e-06	AEQS(1)LHDLQER	257	1	1	1.0208537404806
1197	Cdr2l	sp|A2A6T1|CDR2L_MOUSE Cerebellar degeneration-related protein 2-like OS=Mus musculus OX=10090 GN=Cdr2l PE=1 SV=1	0.5772	-0.792856795058251	1.5594	0.640991039643907	0.37	0.000596341	LHS(0.052)S(0.794)S(0.154)LELGPRPLEQENER	179	0.793335	0.793506	1.01955451564584
767	Mark3	tr|A0A1Y7VNZ6|A0A1Y7VNZ6_MOUSE Non-specific serine/threonine protein kinase OS=Mus musculus OX=10090 GN=Mark3 PE=1 SV=1	0.54172	-0.884380739599578	1.4193	0.505179566683373	382	0.00158212	RY(0.011)S(0.989)DHAGPAIPSVVAYPK	419	0.98884	0.871731	1.01849677818297
6077	Ppp2r5d	tr|Q91V89|Q91V89_MOUSE Serine/threonine-protein phosphatase 2A 56 kDa regulatory subunit OS=Mus musculus OX=10090 GN=Ppp2r5d PE=1 SV=1	1.9338	0.951438594231252	0.77869	-0.360878995707082	2483	6.74507e-06	QSS(1)FPFNLNK	81	0.999995	0.999999	1.01757999593904
8254	Coro1b	sp|Q9WUM3|COR1B_MOUSE Coronin-1B OS=Mus musculus OX=10090 GN=Coro1b PE=1 SV=1	2.0215	1.01542620360961	0.95879	-0.0607132328607292	2108	0.00402576	NVLSDS(0.001)RPAS(0.997)YS(0.002)R	419	0.996748	0	1.017239633332
2074	Myo5a	tr|D3YZ62|D3YZ62_MOUSE Unconventional myosin-Va OS=Mus musculus OX=10090 GN=Myo5a PE=1 SV=1	1.9482	0.962141790457795	0.79611	-0.328960310487407	2447	1.40901e-06	T(0.04)S(0.04)S(0.92)IADEGTYTLDSILR	1625	0.706108	0.919517	1.01682432643073
2519	Itsn1	tr|E9Q3I4|E9Q3I4_MOUSE Intersectin-1 OS=Mus musculus OX=10090 GN=Itsn1 PE=1 SV=1	1.9605	0.971221641854502	0.81586	-0.293606485134453	2403	2.64897e-05	S(0.07)T(0.07)S(0.86)IDTGPTESPASLK	934	0.784381	0.860472	1.01463108848466
2159	Ctnnd1	tr|E9Q986|E9Q986_MOUSE Catenin delta-1 OS=Mus musculus OX=10090 GN=Ctnnd1 PE=1 SV=1	1.5709	0.651591344797654	0.58613	-0.770707413934336	2.68	0.000714341	VGGS(0.016)S(0.984)VDLHR	168	0.823671	0.984447	1.0092379295828
883	Eppk1	tr|A0A2I3BRT4|A0A2I3BRT4_MOUSE Epiplakin OS=Mus musculus OX=10090 GN=Eppk1 PE=1 SV=1	1.8729	0.905273871628198	0.73555	-0.443104680939194	2546	3.49775e-19	QVS(1)ASELCTSGILDR	2705	0.999994	0.999267	1.00790006494837
1498	Tpd52l2	tr|Q3TUJ9|Q3TUJ9_MOUSE Tumor protein D54 OS=Mus musculus OX=10090 GN=Tpd52l2 PE=1 SV=1	1.8061	0.85287777405358	0.69035	-0.534600116703395	2616	1.06308e-08	NSATFKS(1)FEDR	146	0.999974	0.999987	1.00657726094616
3619	Dpysl2	sp|O08553|DPYL2_MOUSE Dihydropyrimidinase-related protein 2 OS=Mus musculus OX=10090 GN=Dpysl2 PE=1 SV=2	0.56647	-0.819928541308074	1.4961	0.581206608836821	379	0.0017443	GLYDGPVCEVS(0.539)VT(0.461)PK	507	0.538985	0.535804	1.00502932047139
8219	Nbn	sp|Q9R207|NBN_MOUSE Nibrin OS=Mus musculus OX=10090 GN=Nbn PE=1 SV=1	0.63425	-0.656876480598148	1.6922	0.758900089708683	375	8.89625e-09	MELS(0.958)CS(0.042)LLEQTQPAGPSLWK	486	0	0.957606	1.00370117909807
