# Supplementary material for: The pseudokinase TRIB3 controls adipocyte lipid homeostasis and proliferation in vitro and in vivo
Source: Mol Metab. 2023 Oct 30;78:101829. doi: 10.1016/j.molmet.2023.101829 (PMC10663684; doi:10.1016/j.molmet.2023.101829)
Supplement: Multimedia component 3 [file mmc3.xlsx]

## Sheet: Table interactors
Significant	-LOG(P-value)	Difference	Protein names	Gene names	Fasta headers	Protein IDs	Majority protein IDs	Symbol color	Peptides	Score	Intensity	MS/MS count	iBAQ 2_GFP_1	iBAQ 2_GFP_2	iBAQ 2_GFP_3	iBAQ 2_TRIB3_1	iBAQ 2_TRIB3_2	iBAQ 2_TRIB3_3
+	3.74945	7.71628	Prothymosin alpha;Prothymosin alpha, N-terminally processed;Thymosin alpha	Ptma	tr|A0A087WP98|A0A087WP98_MOUSE Prothymosin alpha OS=Mus musculus OX=10090 GN=Ptma PE=1 SV=1;tr|A0A087WPN6|A0A087WPN6_MOUSE Prothymosin alpha OS=Mus musculus OX=10090 GN=Ptma PE=1 SV=1;sp|P26350|PTMA_MOUSE Prothymosin alpha OS=Mus musculus OX=10090 GN=Ptma	A0A087WP98;A0A087WPN6;P26350;A0A087WQN2	A0A087WP98;A0A087WPN6;P26350	Color [DarkGray]	3	110.7	144620000	22	15.008	14.3993	14.9056	21.5097	23.386	22.5661
+	3.90087	1.7852	Tubulin alpha-4A chain	Tuba4a	tr|A0A0A0MQA5|A0A0A0MQA5_MOUSE Tubulin alpha chain (Fragment) OS=Mus musculus OX=10090 GN=Tuba4a PE=1 SV=1;sp|P68368|TBA4A_MOUSE Tubulin alpha-4A chain OS=Mus musculus OX=10090 GN=Tuba4a PE=1 SV=1	A0A0A0MQA5;P68368;A0A087WQS4;A0A087WRB4;A0A087WSB0;A0A087WSL5;A0A087WS35	A0A0A0MQA5;P68368	Color [DarkGray]	33	53.759	710950000	33	20.967	21.2359	21.3082	22.9555	23.0656	22.8456
+	4.12379	2.64177	Calcium/calmodulin-dependent protein kinase type II subunit delta	Camk2d	tr|E9Q1V9|E9Q1V9_MOUSE Calcium/calmodulin-dependent protein kinase type II subunit delta OS=Mus musculus OX=10090 GN=Camk2d PE=1 SV=2;tr|E9Q1W0|E9Q1W0_MOUSE Calcium/calmodulin-dependent protein kinase type II subunit delta OS=Mus musculus OX=10090 GN=Camk2	E9Q1V9;E9Q1W0;E9Q1T1;A0A0G2JGS4;Q6PHZ2;Q8CCM0;E9QAJ4;D6RDQ8;F8WIS9;P11798;E9PXV3;F6RWZ9;F6WHR9	E9Q1V9;E9Q1W0;E9Q1T1;A0A0G2JGS4;Q6PHZ2;Q8CCM0	Color [DarkGray]	27	323.31	6480400000	171	23.4211	23.3855	23.8698	26.2528	26.1654	26.1835
+	2.6813	4.17782	DBIRD complex subunit ZNF326	Znf326;Zfp326	tr|A0A0R4J098|A0A0R4J098_MOUSE Zinc finger protein 326 OS=Mus musculus OX=10090 GN=Zfp326 PE=1 SV=1;sp|O88291|ZN326_MOUSE DBIRD complex subunit ZNF326 OS=Mus musculus OX=10090 GN=Znf326 PE=1 SV=1;tr|D3YXQ7|D3YXQ7_MOUSE Zinc finger protein 326 (Fragment) OS	A0A0R4J098;O88291;D3YXQ7;D6RG92	A0A0R4J098;O88291;D3YXQ7	Color [DarkGray]	13	119.35	382130000	39	13.6412	13.406	13.6762	16.9932	18.8975	17.3662
+	3.28463	1.89746	N-acylneuraminate cytidylyltransferase	Cmas	tr|A0A0R4J0B4|A0A0R4J0B4_MOUSE N-acylneuraminate cytidylyltransferase OS=Mus musculus OX=10090 GN=Cmas PE=1 SV=1;tr|A0A0N4SW65|A0A0N4SW65_MOUSE N-acylneuraminate cytidylyltransferase OS=Mus musculus OX=10090 GN=Cmas PE=1 SV=1;sp|Q99KK2|NEUA_MOUSE N-acylneu	A0A0R4J0B4;A0A0N4SW65;Q99KK2;A0A0N4SWC3	A0A0R4J0B4;A0A0N4SW65;Q99KK2;A0A0N4SWC3	Color [DarkGray]	5	13.189	113930000	18	18.3363	18.1387	18.7507	20.3802	20.2241	20.3138
+	3.54099	2.66677	Gem-associated protein 7	Gemin7	tr|D3Z684|D3Z684_MOUSE Gem-associated protein 7 (Fragment) OS=Mus musculus OX=10090 GN=Gemin7 PE=1 SV=1;tr|A0A140LJ80|A0A140LJ80_MOUSE Gem-associated protein 7 (Fragment) OS=Mus musculus OX=10090 GN=Gemin7 PE=1 SV=1;sp|Q9CWY4|GEMI7_MOUSE Gem-associated pro	D3Z684;A0A140LJ80;Q9CWY4	D3Z684;A0A140LJ80;Q9CWY4	Color [DarkGray]	3	13.788	60666000	10	19.2748	18.6952	18.9658	21.7596	21.8277	21.3488
+	4.11052	6.22508	Cellular tumor antigen p53	Tp53	tr|A0A158SIS7|A0A158SIS7_MOUSE Cellular tumor antigen p53 OS=Mus musculus OX=10090 GN=Trp53 PE=1 SV=1;sp|P02340|P53_MOUSE Cellular tumor antigen p53 OS=Mus musculus OX=10090 GN=Tp53 PE=1 SV=4	A0A158SIS7;P02340	A0A158SIS7;P02340	Color [DarkGray]	36	323.31	8216500000	169	20.2913	20.5313	21.515	27.0069	27.0531	26.9528
+	2.91264	2.27097	Protein Hook homolog 2	Hook2	tr|A0A1B0GT78|A0A1B0GT78_MOUSE Protein Hook homolog 2 OS=Mus musculus OX=10090 GN=Hook2 PE=1 SV=1;sp|Q7TMK6|HOOK2_MOUSE Protein Hook homolog 2 OS=Mus musculus OX=10090 GN=Hook2 PE=1 SV=3	A0A1B0GT78;Q7TMK6;A0A1B0GSU8	A0A1B0GT78;Q7TMK6	Color [DarkGray]	9	45.726	226580000	35	18.8853	18.2352	18.173	20.5725	20.5147	21.0192
+	2.91081	4.36213	EF-hand calcium-binding domain-containing protein 3	Efcab3	tr|A0A1D5RLM8|A0A1D5RLM8_MOUSE Predicted gene 11639 OS=Mus musculus OX=10090 GN=Gm11639 PE=1 SV=1;sp|Q80X60|EFCB3_MOUSE EF-hand calcium-binding domain-containing protein 3 OS=Mus musculus OX=10090 GN=Efcab3 PE=2 SV=1	A0A1D5RLM8;Q80X60	A0A1D5RLM8;Q80X60	Color [DarkGray]	3	3.9447	473040000	6	15.3817	13.8334	14.0523	19.1382	18.8558	18.3598
+	4.68761	5.03223	Signal-induced proliferation-associated 1-like protein 2	Sipa1l2	tr|A0A1D5RLY9|A0A1D5RLY9_MOUSE Signal-induced proliferation-associated 1-like protein 2 OS=Mus musculus OX=10090 GN=Sipa1l2 PE=1 SV=1;sp|Q80TE4|SI1L2_MOUSE Signal-induced proliferation-associated 1-like protein 2 OS=Mus musculus OX=10090 GN=Sipa1l2 PE=1 SV	A0A1D5RLY9;Q80TE4	A0A1D5RLY9;Q80TE4	Color [DarkGray]	9	29.636	110240000	16	14.1815	13.4951	13.6072	18.7403	18.7596	18.8807
+	2.90064	2.47734	Small glutamine-rich tetratricopeptide repeat-containing protein alpha	Sgta	tr|A0A1W2P6P1|A0A1W2P6P1_MOUSE Small glutamine-rich tetratricopeptide repeat-containing protein alpha (Fragment) OS=Mus musculus OX=10090 GN=Sgta PE=1 SV=1;sp|Q8BJU0|SGTA_MOUSE Small glutamine-rich tetratricopeptide repeat-containing protein alpha OS=Mus m	A0A1W2P6P1;Q8BJU0;A0A1W2P7I5	A0A1W2P6P1;Q8BJU0;A0A1W2P7I5	Color [DarkGray]	19	275.93	3942500000	95	23.8591	23.7406	24.6643	26.5437	26.4118	26.7405
+	2.9333	2.33838	E3 ubiquitin-protein ligase RBBP6	Rbbp6	tr|A0A338P6W1|A0A338P6W1_MOUSE E3 ubiquitin-protein ligase RBBP6 (Fragment) OS=Mus musculus OX=10090 GN=Rbbp6 PE=1 SV=1;sp|P97868|RBBP6_MOUSE E3 ubiquitin-protein ligase RBBP6 OS=Mus musculus OX=10090 GN=Rbbp6 PE=1 SV=5	A0A338P6W1;P97868;A0A0R4J165	A0A338P6W1;P97868	Color [DarkGray]	8	12.078	76707000	16	14.4664	14.1792	14.9469	16.657	16.7395	17.2111
+	3.77661	5.824	A-kinase anchor protein 8-like	Akap8l	tr|A0A494B9L0|A0A494B9L0_MOUSE A-kinase anchor protein 8-like OS=Mus musculus OX=10090 GN=Akap8l PE=1 SV=1;tr|Q5RL57|Q5RL57_MOUSE A kinase (PRKA) anchor protein 8-like OS=Mus musculus OX=10090 GN=Akap8l PE=1 SV=1;sp|Q9R0L7|AKP8L_MOUSE A-kinase anchor prote	A0A494B9L0;Q5RL57;Q9R0L7;A0A494BBL1;A0A494BAS2	A0A494B9L0;Q5RL57;Q9R0L7;A0A494BBL1	Color [DarkGray]	7	31.93	2508500000	22	16.471	16.44	15.1956	22.0059	21.7482	21.8245
+	4.52064	5.8358	Nucleus accumbens-associated protein 1	Nacc1	tr|A0A571BEI5|A0A571BEI5_MOUSE Nucleus accumbens-associated protein 1 (Fragment) OS=Mus musculus OX=10090 GN=Nacc1 PE=1 SV=1;sp|Q7TSZ8|NACC1_MOUSE Nucleus accumbens-associated protein 1 OS=Mus musculus OX=10090 GN=Nacc1 PE=1 SV=1	A0A571BEI5;Q7TSZ8;A0A571BFZ2;A0A571BER1	A0A571BEI5;Q7TSZ8	Color [DarkGray]	4	21.761	186050000	15	16.2737	15.3554	15.7657	21.569	21.7931	21.5401
+	4.00467	3.54296		Tpm2	;tr|A2AIM4|A2AIM4_MOUSE Tropomyosin beta chain OS=Mus musculus OX=10090 GN=Tpm2 PE=1 SV=1	CON__Q3SX28;A2AIM4;A2AIM5	CON__Q3SX28;A2AIM4	Color [DarkGray]	44	146.67	483760000	7	15.8132	16.126	16.5855	19.6444	19.7608	19.7484
+	4.92936	3.22759	Proteasome-associated protein ECM29 homolog	AI314180;Ecm29	tr|A2ALV7|A2ALV7_MOUSE Proteasome adapter and scaffold protein ECM29 (Fragment) OS=Mus musculus OX=10090 GN=Ecpas PE=1 SV=1;sp|Q6PDI5|ECM29_MOUSE Proteasome adapter and scaffold protein ECM29 OS=Mus musculus OX=10090 GN=Ecpas PE=1 SV=3;tr|A2ALW1|A2ALW1_MOU	A2ALV7;Q6PDI5;A2ALW1;A2ALV8;A2ALV6;A2ALV9	A2ALV7;Q6PDI5;A2ALW1;A2ALV8;A2ALV6	Color [DarkGray]	6	9.1411	48300000	10	14.2432	14.4561	14.132	17.5014	17.6361	17.3765
+	3.40001	1.57899	Tetratricopeptide repeat protein 4	Ttc4	tr|A2AVQ9|A2AVQ9_MOUSE Tetratricopeptide repeat protein 4 OS=Mus musculus OX=10090 GN=Ttc4 PE=1 SV=1;sp|Q8R3H9|TTC4_MOUSE Tetratricopeptide repeat protein 4 OS=Mus musculus OX=10090 GN=Ttc4 PE=1 SV=1;tr|A2AVR1|A2AVR1_MOUSE Tetratricopeptide repeat protein	A2AVQ9;Q8R3H9;A2AVR1	A2AVQ9;Q8R3H9;A2AVR1	Color [DarkGray]	4	10.593	85406000	12	18.9076	18.9014	18.4816	20.3769	20.2794	20.3712
+	3.23707	1.89948	Syntaxin-17	Stx17	tr|B1AVI2|B1AVI2_MOUSE Syntaxin-17 (Fragment) OS=Mus musculus OX=10090 GN=Stx17 PE=1 SV=1;sp|Q9D0I4|STX17_MOUSE Syntaxin-17 OS=Mus musculus OX=10090 GN=Stx17 PE=1 SV=1;tr|Q9D614|Q9D614_MOUSE Syntaxin-17 OS=Mus musculus OX=10090 GN=Stx17 PE=1 SV=1	B1AVI2;Q9D0I4;Q9D614	B1AVI2;Q9D0I4;Q9D614	Color [DarkGray]	4	4.4811	49266000	6	18.8102	18.3531	18.9855	20.5512	20.6331	20.6629
+	3.34319	5.32821	Set1/Ash2 histone methyltransferase complex subunit ASH2	Ash2l	tr|D3YYA0|D3YYA0_MOUSE Set1/Ash2 histone methyltransferase complex subunit ASH2 OS=Mus musculus OX=10090 GN=Ash2l PE=1 SV=1;tr|E9PU93|E9PU93_MOUSE Set1/Ash2 histone methyltransferase complex subunit ASH2 OS=Mus musculus OX=10090 GN=Ash2l PE=1 SV=1;sp|Q91X2	D3YYA0;E9PU93;Q91X20;D6RI55;D6RET1	D3YYA0;E9PU93;Q91X20	Color [DarkGray]	4	11.222	104930000	12	15.7016	14.1262	15.0743	20.7173	20.0996	20.0697
+	3.04969	2.2365	Histone-lysine N-methyltransferase SMYD3	Smyd3	tr|D3YZ17|D3YZ17_MOUSE Histone-lysine N-methyltransferase SMYD3 OS=Mus musculus OX=10090 GN=Smyd3 PE=1 SV=1;sp|Q9CWR2|SMYD3_MOUSE Histone-lysine N-methyltransferase SMYD3 OS=Mus musculus OX=10090 GN=Smyd3 PE=2 SV=1	D3YZ17;Q9CWR2	D3YZ17;Q9CWR2	Color [DarkGray]	3	4.422	57917000	13	19.4112	18.593	19.2453	21.2993	21.2725	21.3872
+	3.98383	1.39086	Spartin	Spg20	tr|D3Z3F8|D3Z3F8_MOUSE Spastic paraplegia 20, spartin (Troyer syndrome) homolog (human) OS=Mus musculus OX=10090 GN=Spg20 PE=1 SV=1;sp|Q8R1X6|SPART_MOUSE Spartin OS=Mus musculus OX=10090 GN=Spart PE=1 SV=1	D3Z3F8;Q8R1X6;D3Z1M5;D3Z2D6	D3Z3F8;Q8R1X6	Color [DarkGray]	18	124.59	879450000	75	21.4699	21.339	21.3776	22.6737	22.7405	22.9448
+	4.27782	1.71517	Filamin A-interacting protein 1-like	Filip1l	tr|E0CYM1|E0CYM1_MOUSE Filamin A-interacting protein 1-like OS=Mus musculus OX=10090 GN=Filip1l PE=1 SV=1;tr|E0CYH7|E0CYH7_MOUSE Filamin A-interacting protein 1-like OS=Mus musculus OX=10090 GN=Filip1l PE=1 SV=1;sp|Q6P6L0|FIL1L_MOUSE Filamin A-interacting	E0CYM1;E0CYH7;Q6P6L0;Q6Q2Z6	E0CYM1;E0CYH7;Q6P6L0	Color [DarkGray]	63	323.31	6357900000	311	23.1981	23.1889	23.4009	24.8712	24.9716	25.0906
+	2.90252	2.27034	Protein misato homolog 1	Msto1	tr|E9PUB7|E9PUB7_MOUSE Protein misato homolog 1 OS=Mus musculus OX=10090 GN=Msto1 PE=1 SV=1;sp|Q2YDW2|MSTO1_MOUSE Protein misato homolog 1 OS=Mus musculus OX=10090 GN=Msto1 PE=1 SV=1;tr|D3YX87|D3YX87_MOUSE Protein misato homolog 1 OS=Mus musculus OX=10090	E9PUB7;Q2YDW2;D3YX87	E9PUB7;Q2YDW2;D3YX87	Color [DarkGray]	3	6.2857	87787000	18	17.173	16.9031	17.8039	19.5021	19.4602	19.7288
+	3.86874	2.94621	Glucocorticoid receptor	Nr3c1	tr|E9PUR6|E9PUR6_MOUSE Glucocorticoid receptor OS=Mus musculus OX=10090 GN=Nr3c1 PE=1 SV=1;sp|P06537|GCR_MOUSE Glucocorticoid receptor OS=Mus musculus OX=10090 GN=Nr3c1 PE=1 SV=1;tr|E9Q310|E9Q310_MOUSE Glucocorticoid receptor (Fragment) OS=Mus musculus OX=	E9PUR6;P06537;E9Q310;E9PYV1;E9Q8A6;D6RIL1;D3Z473;A3KN90;D3Z280;A0A494B9W1;D3YTK8	E9PUR6;P06537;E9Q310;E9PYV1	Color [DarkGray]	7	50.43	170530000	20	17.088	17.1589	17.6806	20.2569	20.1101	20.3992
+	3.24384	1.9705		Gcn1l1	sp|E9PVA8|GCN1_MOUSE eIF-2-alpha kinase activator GCN1 OS=Mus musculus OX=10090 GN=Gcn1 PE=1 SV=1	E9PVA8	E9PVA8	Color [DarkGray]	23	93.259	1071200000	78	18.6155	18.4632	19.1146	20.6777	20.6848	20.7424
+	3.17458	3.26238	Eukaryotic translation initiation factor 4 gamma 1	Eif4g1	tr|E9PVC6|E9PVC6_MOUSE Eukaryotic translation initiation factor 4 gamma 1 OS=Mus musculus OX=10090 GN=Eif4g1 PE=1 SV=1;tr|E9Q9E1|E9Q9E1_MOUSE Eukaryotic translation initiation factor 4 gamma 1 OS=Mus musculus OX=10090 GN=Eif4g1 PE=1 SV=1;tr|E9PVC5|E9PVC5_M	E9PVC6;E9Q9E1;E9PVC5;Q6NZJ6;A0A0J9YUS5;A0A0J9YVC1;A0A0J9YUC1;E9Q770;A0A0J9YU44;A0A0J9YUL1;A0A0J9YTV0;D3YWY7;D3YWM1;D3Z439	E9PVC6;E9Q9E1;E9PVC5;Q6NZJ6;A0A0J9YUS5	Color [DarkGray]	20	137.63	4825400000	93	20.9879	20.7756	21.4075	24.0107	24.8915	24.056
+	3.79187	1.45038	C-Jun-amino-terminal kinase-interacting protein 3	Mapk8ip3	tr|E9Q6B6|E9Q6B6_MOUSE C-Jun-amino-terminal kinase-interacting protein 3 OS=Mus musculus OX=10090 GN=Mapk8ip3 PE=1 SV=1;tr|E9Q6E0|E9Q6E0_MOUSE C-Jun-amino-terminal kinase-interacting protein 3 OS=Mus musculus OX=10090 GN=Mapk8ip3 PE=1 SV=1;tr|J3QNR6|J3QNR6	E9Q6B6;E9Q6E0;J3QNR6;K3W4S4;Q9ESN9;D3YWH6	E9Q6B6;E9Q6E0;J3QNR6;K3W4S4;Q9ESN9	Color [DarkGray]	11	66.05	434790000	43	19.3086	19.2779	19.4507	20.635	20.9498	20.8036
+	3.82081	3.00467		Sec16a	sp|E9QAT4|SC16A_MOUSE Protein transport protein Sec16A OS=Mus musculus OX=10090 GN=Sec16a PE=1 SV=1	E9QAT4;F7BPW6	E9QAT4	Color [DarkGray]	14	59.539	353310000	44	17.465	16.911	16.8661	20.256	19.9287	20.0713
+	3.74663	4.52812	Ubiquitin carboxyl-terminal hydrolase;Ubiquitin carboxyl-terminal hydrolase 34	Usp34	tr|F6WJB7|F6WJB7_MOUSE Ubiquitin carboxyl-terminal hydrolase 34 (Fragment) OS=Mus musculus OX=10090 GN=Usp34 PE=1 SV=1;sp|Q6ZQ93|UBP34_MOUSE Ubiquitin carboxyl-terminal hydrolase 34 OS=Mus musculus OX=10090 GN=Usp34 PE=1 SV=3	F6WJB7;Q6ZQ93	F6WJB7;Q6ZQ93	Color [DarkGray]	6	192.39	259420000	20	14.9313	14.1838	13.8129	18.7759	18.991	18.7454
+	4.22198	3.74929		Sipa1l3	sp|G3X9J0|SI1L3_MOUSE Signal-induced proliferation-associated 1-like protein 3 OS=Mus musculus OX=10090 GN=Sipa1l3 PE=1 SV=1	G3X9J0;S4R2N4;S4R1S0;S4R2C7	G3X9J0	Color [DarkGray]	16	70.822	225140000	31	13.4995	13.4771	14.0582	17.2401	17.5168	17.5257
+	3.46032	3.94733	Serine/threonine-protein phosphatase 6 regulatory subunit 3	Ppp6r3	tr|G5E8R4|G5E8R4_MOUSE Serine/threonine-protein phosphatase 6 regulatory subunit 3 OS=Mus musculus OX=10090 GN=Ppp6r3 PE=1 SV=1;sp|Q922D4|PP6R3_MOUSE Serine/threonine-protein phosphatase 6 regulatory subunit 3 OS=Mus musculus OX=10090 GN=Ppp6r3 PE=1 SV=1;t	G5E8R4;Q922D4;A0A286YCG3;A0A286YE88	G5E8R4;Q922D4;A0A286YCG3	Color [DarkGray]	4	8.7576	34047000	8	14.2182	14.1845	13.6052	17.6614	17.6662	18.5222
+	3.78938	6.46246	Cellular tumor antigen p53	Trp53	tr|I7HIK9|I7HIK9_MOUSE Cellular tumor antigen p53 OS=Mus musculus OX=10090 GN=Trp53 PE=1 SV=1;tr|Q80ZA1|Q80ZA1_MOUSE Cellular tumor antigen p53 OS=Mus musculus OX=10090 GN=Trp53 PE=1 SV=1	I7HIK9;Q80ZA1	I7HIK9;Q80ZA1	Color [DarkGray]	34	36.543	129120000	10	15.2401	13.6668	14.8174	21.0311	21.059	21.0215
+	3.1448	2.31536	Emerin	Emd	sp|O08579|EMD_MOUSE Emerin OS=Mus musculus OX=10090 GN=Emd PE=1 SV=1;tr|Q3THM8|Q3THM8_MOUSE Emerin OS=Mus musculus OX=10090 GN=Emd PE=1 SV=1;tr|B7FAU5|B7FAU5_MOUSE Emerin OS=Mus musculus OX=10090 GN=Emd PE=1 SV=1;tr|I7HJS1|I7HJS1_MOUSE Emerin OS=Mus muscul	O08579;Q3THM8;B7FAU5;I7HJS1	O08579;Q3THM8;B7FAU5;I7HJS1	Color [DarkGray]	6	21.784	521600000	35	18.92	18.2739	18.7376	21.082	21.1429	20.6526
+	3.41684	1.602	26S proteasome non-ATPase regulatory subunit 4	Psmd4	sp|O35226|PSMD4_MOUSE 26S proteasome non-ATPase regulatory subunit 4 OS=Mus musculus OX=10090 GN=Psmd4 PE=1 SV=1	O35226;F7AI87	O35226	Color [DarkGray]	9	119.51	837330000	71	22.23	21.7806	22.1762	23.679	23.7097	23.6042
+	2.84702	3.24654	Importin subunit alpha-3	Kpna4	sp|O35343|IMA3_MOUSE Importin subunit alpha-3 OS=Mus musculus OX=10090 GN=Kpna4 PE=1 SV=1;tr|D3YTN1|D3YTN1_MOUSE Importin subunit alpha-3 (Fragment) OS=Mus musculus OX=10090 GN=Kpna4 PE=1 SV=8;tr|A0A0B4J1E7|A0A0B4J1E7_MOUSE Importin subunit alpha-3 OS=Mus	O35343;D3YTN1;A0A0B4J1E7	O35343;D3YTN1;A0A0B4J1E7	Color [DarkGray]	5	8.1332	98818000	12	16.7515	17.1118	18.1105	20.6504	20.4193	20.6438
+	3.71209	5.49728	E3 ubiquitin-protein ligase Praja-1	Pja1	sp|O55176|PJA1_MOUSE E3 ubiquitin-protein ligase Praja-1 OS=Mus musculus OX=10090 GN=Pja1 PE=1 SV=3	O55176;B1AXU3;B1AXU4	O55176	Color [DarkGray]	9	41.04	216540000	24	16.3233	15.2283	15.8949	21.2893	20.8548	21.7942
+	3.78659	3.67	Protein DGCR14	Dgcr14	tr|Q3UFM6|Q3UFM6_MOUSE Splicing factor ESS-2 homolog OS=Mus musculus OX=10090 GN=Ess2 PE=1 SV=1;sp|O70279|ESS2_MOUSE Splicing factor ESS-2 homolog OS=Mus musculus OX=10090 GN=Ess2 PE=1 SV=2	Q3UFM6;O70279	Q3UFM6;O70279	Color [DarkGray]	5	7.865	55085000	12	14.8032	14.3753	15.0577	18.059	18.6143	18.5729
+	3.33324	2.11773	Baculoviral IAP repeat-containing protein 6	Birc6	tr|S4R1L5|S4R1L5_MOUSE Baculoviral IAP repeat-containing protein 6 OS=Mus musculus OX=10090 GN=Birc6 PE=1 SV=1;tr|S4R2P8|S4R2P8_MOUSE Baculoviral IAP repeat-containing protein 6 OS=Mus musculus OX=10090 GN=Birc6 PE=1 SV=1;sp|O88738|BIRC6_MOUSE Baculoviral	S4R1L5;S4R2P8;O88738;S4R268;J3QP64	S4R1L5;S4R2P8;O88738	Color [DarkGray]	10	24.729	150760000	31	15.3671	15.2606	15.8421	17.7926	17.5346	17.4957
+	3.22463	2.70984	T-complex protein 1 subunit alpha	Tcp1	sp|P11983|TCPA_MOUSE T-complex protein 1 subunit alpha OS=Mus musculus OX=10090 GN=Tcp1 PE=1 SV=3	P11983;F2Z483;A0A3B2WDE2	P11983	Color [DarkGray]	44	323.31	4208800000	206	22.5214	22.0056	22.9456	25.2151	25.2668	25.1201
+	3.04084	3.19929	Heat shock-related 70 kDa protein 2	Hspa2	sp|P17156|HSP72_MOUSE Heat shock-related 70 kDa protein 2 OS=Mus musculus OX=10090 GN=Hspa2 PE=1 SV=2	P17156	P17156	Color [DarkGray]	39	191.77	1791200000	107	19.956	20.9671	21.0562	23.7288	24.0149	23.8334
+	3.05928	3.63261	CCAAT/enhancer-binding protein beta	Cebpb	sp|P28033|CEBPB_MOUSE CCAAT/enhancer-binding protein beta OS=Mus musculus OX=10090 GN=Cebpb PE=1 SV=1	P28033	P28033	Color [DarkGray]	12	49.147	560580000	64	18.8642	18.9772	20.0297	23.1139	23.0659	22.5892
+	3.94502	2.09656	T-complex protein 1 subunit theta	Cct8	sp|P42932|TCPQ_MOUSE T-complex protein 1 subunit theta OS=Mus musculus OX=10090 GN=Cct8 PE=1 SV=3;tr|H3BL49|H3BL49_MOUSE T-complex protein 1 subunit theta OS=Mus musculus OX=10090 GN=Cct8 PE=1 SV=1	P42932;H3BL49;H3BJB6;H3BKR8;H3BLL1;H3BKG2	P42932;H3BL49	Color [DarkGray]	35	323.31	10893000000	281	24.1768	23.9108	24.3865	26.2969	26.2329	26.234
+	3.67588	3.34074	Heat shock 70 kDa protein 4L	Hspa4l	sp|P48722|HS74L_MOUSE Heat shock 70 kDa protein 4L OS=Mus musculus OX=10090 GN=Hspa4l PE=1 SV=2;tr|E0CY23|E0CY23_MOUSE Heat shock 70 kDa protein 4L (Fragment) OS=Mus musculus OX=10090 GN=Hspa4l PE=1 SV=1	P48722;E0CY23;A0A0N4SW76;A0A0N4SVU2	P48722;E0CY23	Color [DarkGray]	25	115.02	813410000	57	18.4064	18.9614	19.1374	22.1334	22.4328	21.9612
+	3.31975	2.41126	RuvB-like 1	Ruvbl1	sp|P60122|RUVB1_MOUSE RuvB-like 1 OS=Mus musculus OX=10090 GN=Ruvbl1 PE=1 SV=1	P60122;D3YW60	P60122	Color [DarkGray]	23	323.31	2738600000	145	22.296	22.4206	22.9919	25.1462	24.8492	24.9469
+	5.51847	7.95826	Mitochondrial import inner membrane translocase subunit Tim13	Timm13	sp|P62075|TIM13_MOUSE Mitochondrial import inner membrane translocase subunit Tim13 OS=Mus musculus OX=10090 GN=Timm13 PE=1 SV=1;tr|A0A1W2P7H2|A0A1W2P7H2_MOUSE Mitochondrial import inner membrane translocase subunit Tim13 OS=Mus musculus OX=10090 GN=Timm13	P62075;A0A1W2P7H2;A0A1W2P756	P62075;A0A1W2P7H2	Color [DarkGray]	9	280.11	8663200000	71	20.7733	20.743	21.0378	28.7618	29.1612	28.5059
+	4.14841	10.1018	Mitochondrial import inner membrane translocase subunit Tim8 B	Timm8b	sp|P62077|TIM8B_MOUSE Mitochondrial import inner membrane translocase subunit Tim8 B OS=Mus musculus OX=10090 GN=Timm8b PE=1 SV=1	P62077	P62077	Color [DarkGray]	10	323.31	2122800000	44	15.722	16.6509	17.6891	26.8154	27.0872	26.4648
+	4.0542	3.47833	Heat shock cognate 71 kDa protein	Hspa8	sp|P63017|HSP7C_MOUSE Heat shock cognate 71 kDa protein OS=Mus musculus OX=10090 GN=Hspa8 PE=1 SV=1	P63017;D3Z5E2	P63017	Color [DarkGray]	79	323.31	265880000000	1300	27.4049	27.5742	28.0019	31.3663	30.9382	31.1116
+	2.89495	3.56609	DnaJ homolog subfamily A member 1	Dnaja1	sp|P63037|DNJA1_MOUSE DnaJ homolog subfamily A member 1 OS=Mus musculus OX=10090 GN=Dnaja1 PE=1 SV=1;tr|B1AXY1|B1AXY1_MOUSE DnaJ homolog subfamily A member 1 (Fragment) OS=Mus musculus OX=10090 GN=Dnaja1 PE=1 SV=1;tr|B1AXY0|B1AXY0_MOUSE DnaJ homolog subfam	P63037;B1AXY1;B1AXY0;B1AXX9	P63037;B1AXY1;B1AXY0	Color [DarkGray]	24	323.31	2066500000	131	20.9696	20.7166	21.7377	24.0757	25.0687	24.9777
+	4.23937	1.48589	Lysosomal alpha-glucosidase	Gaa	sp|P70699|LYAG_MOUSE Lysosomal alpha-glucosidase OS=Mus musculus OX=10090 GN=Gaa PE=1 SV=2	P70699;F6R5R5;A2AFL3;A2AFL5	P70699	Color [DarkGray]	7	17.599	374420000	24	19.6428	19.5633	19.726	21.0317	21.262	21.096
+	3.71339	2.50836	T-complex protein 1 subunit eta	Cct7	sp|P80313|TCPH_MOUSE T-complex protein 1 subunit eta OS=Mus musculus OX=10090 GN=Cct7 PE=1 SV=1;tr|A0A0N4SV00|A0A0N4SV00_MOUSE T-complex protein 1 subunit eta OS=Mus musculus OX=10090 GN=Cct7 PE=1 SV=1	P80313;A0A0N4SV00;A0A0N4SV22	P80313;A0A0N4SV00	Color [DarkGray]	38	323.31	6540500000	182	23.3283	23.1443	23.7383	25.9112	26.0419	25.7829
+	3.68733	2.64269	T-complex protein 1 subunit beta	Cct2	sp|P80314|TCPB_MOUSE T-complex protein 1 subunit beta OS=Mus musculus OX=10090 GN=Cct2 PE=1 SV=4;tr|A0A1W2P7B7|A0A1W2P7B7_MOUSE T-complex protein 1 subunit beta (Fragment) OS=Mus musculus OX=10090 GN=Cct2 PE=1 SV=1	P80314;A0A1W2P7B7;A0A1W2P6Q3;A0A1W2P828;A0A1W2P871;A0A1W2P8B6	P80314;A0A1W2P7B7	Color [DarkGray]	47	323.31	14916000000	297	24.0816	24.2131	24.6597	27.0542	27.0773	26.7508
+	3.65143	2.72311	T-complex protein 1 subunit delta	Cct4	sp|P80315|TCPD_MOUSE T-complex protein 1 subunit delta OS=Mus musculus OX=10090 GN=Cct4 PE=1 SV=3;tr|G5E839|G5E839_MOUSE T-complex protein 1 subunit delta OS=Mus musculus OX=10090 GN=Cct4 PE=1 SV=1	P80315;G5E839;G3UYW5;G3UXF3;G3UXG2	P80315;G5E839	Color [DarkGray]	45	323.31	9211300000	250	23.0438	23.0192	23.668	25.9842	25.9026	26.0136
+	2.98464	2.50385	T-complex protein 1 subunit epsilon	Cct5	sp|P80316|TCPE_MOUSE T-complex protein 1 subunit epsilon OS=Mus musculus OX=10090 GN=Cct5 PE=1 SV=1	P80316;E0CZA1	P80316	Color [DarkGray]	41	323.31	8831900000	262	23.7617	23.2828	24.2982	26.3007	26.2628	26.2907
+	3.34996	2.63714	T-complex protein 1 subunit zeta	Cct6a	sp|P80317|TCPZ_MOUSE T-complex protein 1 subunit zeta OS=Mus musculus OX=10090 GN=Cct6a PE=1 SV=3;tr|A0A571BEL9|A0A571BEL9_MOUSE T-complex protein 1 subunit zeta OS=Mus musculus OX=10090 GN=Cct6a PE=1 SV=1	P80317;A0A571BEL9;Q61390;B1AT05	P80317;A0A571BEL9	Color [DarkGray]	40	323.31	9954700000	211	24.0453	23.6394	24.4541	26.8428	26.5848	26.6227
+	4.08278	2.49068	T-complex protein 1 subunit gamma	Cct3	sp|P80318|TCPG_MOUSE T-complex protein 1 subunit gamma OS=Mus musculus OX=10090 GN=Cct3 PE=1 SV=1;tr|Q3U0I3|Q3U0I3_MOUSE T-complex protein 1 subunit gamma OS=Mus musculus OX=10090 GN=Cct3 PE=1 SV=1;tr|E9Q133|E9Q133_MOUSE T-complex protein 1 subunit gamma O	P80318;Q3U0I3;E9Q133;F6Q609;F6ZVG8	P80318;Q3U0I3;E9Q133	Color [DarkGray]	50	323.31	25678000000	473	25.2843	24.9472	25.4671	27.7189	27.7447	27.707
+	3.32633	9.48397	Cyclic AMP-dependent transcription factor ATF-4	Atf4	sp|Q06507|ATF4_MOUSE Cyclic AMP-dependent transcription factor ATF-4 OS=Mus musculus OX=10090 GN=Atf4 PE=1 SV=2	Q06507;A0A2R8VI82	Q06507	Color [DarkGray]	6	51.675	275290000	15	15.3979	12.9093	12.5724	23.3807	22.806	23.1447
+	3.28674	1.7476	Microtubule-associated protein;Microtubule-associated protein 2	Map2	tr|Q3TLQ0|Q3TLQ0_MOUSE Microtubule-associated protein OS=Mus musculus OX=10090 GN=Map2 PE=1 SV=1;tr|G3UWW1|G3UWW1_MOUSE Microtubule-associated protein (Fragment) OS=Mus musculus OX=10090 GN=Map2 PE=1 SV=1;tr|G3UZV6|G3UZV6_MOUSE Microtubule-associated prote	Q3TLQ0;G3UWW1;G3UZV6;Q80X35;Q80ZL4;P20357;G3UZJ2	Q3TLQ0;G3UWW1;G3UZV6;Q80X35;Q80ZL4;P20357;G3UZJ2	Color [DarkGray]	10	27.203	191920000	23	19.3001	19.5016	19.3995	20.9043	21.4516	21.0882
+	3.82989	2.48836	Heat shock 70 kDa protein 4	Hspa4	tr|Q3U2G2|Q3U2G2_MOUSE Heat shock 70 kDa protein 4 OS=Mus musculus OX=10090 GN=Hspa4 PE=1 SV=1;sp|Q61316|HSP74_MOUSE Heat shock 70 kDa protein 4 OS=Mus musculus OX=10090 GN=Hspa4 PE=1 SV=1	Q3U2G2;Q61316	Q3U2G2;Q61316	Color [DarkGray]	44	323.31	3836800000	196	21.6702	21.7854	22.0398	24.3153	24.5634	24.0817
+	4.30654	4.64203	Zinc finger SWIM domain-containing protein 8	Zswim8	sp|Q3UHH1|ZSWM8_MOUSE Zinc finger SWIM domain-containing protein 8 OS=Mus musculus OX=10090 GN=Zswim8 PE=1 SV=1	Q3UHH1	Q3UHH1	Color [DarkGray]	3	6.6557	29344000	6	12.0405	12.7211	12.0255	17.0971	16.7694	16.8466
+	3.45519	2.16786		Hspa8	tr|Q504P4|Q504P4_MOUSE Heat shock cognate 71 kDa protein OS=Mus musculus OX=10090 GN=Hspa8 PE=1 SV=1	Q504P4	Q504P4	Color [DarkGray]	74	-2	8681000	1	14.0452	14.4978	14.0397	16.5641	16.3654	16.1568
+	2.78539	5.56748	Mitogen-activated protein kinase 6	Mapk6	sp|Q61532|MK06_MOUSE Mitogen-activated protein kinase 6 OS=Mus musculus OX=10090 GN=Mapk6 PE=1 SV=3	Q61532	Q61532	Color [DarkGray]	8	29.656	310780000	23	15.0737	15.3271	17.3203	21.444	21.1558	21.8238
+	3.25459	3.5561	Heat shock 70 kDa protein 1A;Heat shock 70 kDa protein 1B	Hspa1a;Hspa1b	sp|Q61696|HS71A_MOUSE Heat shock 70 kDa protein 1A OS=Mus musculus OX=10090 GN=Hspa1a PE=1 SV=2;sp|P17879|HS71B_MOUSE Heat shock 70 kDa protein 1B OS=Mus musculus OX=10090 GN=Hspa1b PE=1 SV=3	Q61696;P17879	Q61696;P17879	Color [DarkGray]	30	249.1	2423600000	108	20.4472	20.5227	21.5266	24.5009	24.401	24.2629
+	4.92982	3.79615	AT-hook DNA-binding motif-containing protein 1	Ahdc1	sp|Q6PAL7|AHDC1_MOUSE AT-hook DNA-binding motif-containing protein 1 OS=Mus musculus OX=10090 GN=Ahdc1 PE=1 SV=1	Q6PAL7	Q6PAL7	Color [DarkGray]	15	28.864	165290000	29	15.3232	15.464	15.7471	19.4317	19.297	19.1941
+	2.84569	3.19985	F-BAR and double SH3 domains protein 1	Fchsd1	sp|Q6PFY1|FCSD1_MOUSE F-BAR and double SH3 domains protein 1 OS=Mus musculus OX=10090 GN=Fchsd1 PE=1 SV=1	Q6PFY1;E9QA76;E9Q363;E9PVQ1	Q6PFY1	Color [DarkGray]	7	38.018	103320000	16	17.2292	15.9619	16.9484	20.1825	19.737	19.8195
+	3.08202	3.32668	Serine/threonine-protein phosphatase 6 regulatory subunit 1	Ppp6r1	sp|Q7TSI3|PP6R1_MOUSE Serine/threonine-protein phosphatase 6 regulatory subunit 1 OS=Mus musculus OX=10090 GN=Ppp6r1 PE=1 SV=1	Q7TSI3	Q7TSI3	Color [DarkGray]	5	37.634	172120000	18	16.46	17.662	17.3917	20.416	20.5951	20.4827
+	3.73903	2.1531	Iporin	Rusc2	sp|Q80U22|RUSC2_MOUSE Iporin OS=Mus musculus OX=10090 GN=Rusc2 PE=1 SV=2;tr|G8JL85|G8JL85_MOUSE Iporin OS=Mus musculus OX=10090 GN=Rusc2 PE=1 SV=1;tr|Q3V1Z0|Q3V1Z0_MOUSE Iporin OS=Mus musculus OX=10090 GN=Rusc2 PE=1 SV=1	Q80U22;G8JL85;Q3V1Z0;G3UXJ5	Q80U22;G8JL85;Q3V1Z0	Color [DarkGray]	12	179.02	375450000	31	18.8633	18.5275	18.5204	20.8645	20.5644	20.9416
+	2.83865	3.22025	Leucine-rich repeat-containing protein 1	Lrrc1	sp|Q80VQ1|LRRC1_MOUSE Leucine-rich repeat-containing protein 1 OS=Mus musculus OX=10090 GN=Lrrc1 PE=1 SV=2	Q80VQ1;G3X9W3	Q80VQ1	Color [DarkGray]	3	2.1269	21633000	3	15.1626	15.1226	13.9785	17.8506	17.8219	18.252
+	3.20322	5.00656	28S ribosomal protein S7, mitochondrial	Mrps7	sp|Q80X85|RT07_MOUSE 28S ribosomal protein S7, mitochondrial OS=Mus musculus OX=10090 GN=Mrps7 PE=1 SV=1	Q80X85	Q80X85	Color [DarkGray]	3	6.2987	29566000	7	13.2832	14.2817	14.6501	19.6121	19.0964	18.5261
+	3.66604	1.96855	Protein Hook homolog 3	Hook3	sp|Q8BUK6|HOOK3_MOUSE Protein Hook homolog 3 OS=Mus musculus OX=10090 GN=Hook3 PE=1 SV=2	Q8BUK6;F6W1A2	Q8BUK6	Color [DarkGray]	9	32.08	148780000	18	18.064	18.3915	17.9238	20.1609	19.9607	20.1634
+	3.42585	2.72494	KN motif and ankyrin repeat domain-containing protein 2	Kank2	sp|Q8BX02|KANK2_MOUSE KN motif and ankyrin repeat domain-containing protein 2 OS=Mus musculus OX=10090 GN=Kank2 PE=1 SV=1	Q8BX02	Q8BX02	Color [DarkGray]	26	129.26	1338400000	89	20.5582	19.8892	20.4193	23.0903	22.7479	23.2032
+	3.21894	4.18937	Serine/threonine-protein kinase D2	Prkd2	sp|Q8BZ03|KPCD2_MOUSE Serine/threonine-protein kinase D2 OS=Mus musculus OX=10090 GN=Prkd2 PE=1 SV=1	Q8BZ03	Q8BZ03	Color [DarkGray]	6	25.062	109290000	17	16.0314	15.0058	16.1165	19.5348	20.3392	19.8477
+	3.36116	1.89058	Rho guanine nucleotide exchange factor 10	Arhgef10	sp|Q8C033|ARHGA_MOUSE Rho guanine nucleotide exchange factor 10 OS=Mus musculus OX=10090 GN=Arhgef10 PE=1 SV=2;tr|F7BQE4|F7BQE4_MOUSE Rho guanine nucleotide exchange factor 10 (Fragment) OS=Mus musculus OX=10090 GN=Arhgef10 PE=1 SV=1	Q8C033;F7BQE4;F7BCP8	Q8C033;F7BQE4	Color [DarkGray]	7	10.315	108060000	17	17.3405	16.7319	17.0934	18.9477	18.9622	18.9276
+	5.68243	12.6922	Tribbles homolog 3	Trib3	sp|Q8K4K2|TRIB3_MOUSE Tribbles homolog 3 OS=Mus musculus OX=10090 GN=Trib3 PE=1 SV=2	Q8K4K2	Q8K4K2	Color [DarkGray]	3	98.603	7140600000	16	13.8292	13.6929	14.6632	26.6465	26.7889	26.8266
+	3.00105	6.27188	3-ketoacyl-CoA thiolase B, peroxisomal	Acaa1b	sp|Q8VCH0|THIKB_MOUSE 3-ketoacyl-CoA thiolase B, peroxisomal OS=Mus musculus OX=10090 GN=Acaa1b PE=1 SV=1	Q8VCH0	Q8VCH0	Color [DarkGray]	17	106.78	237230000	19	14.0698	16.1932	16.0753	22.1852	21.4402	21.5285
+	3.66826	3.13957	CREB-regulated transcription coactivator 3	Crtc3	sp|Q91X84|CRTC3_MOUSE CREB-regulated transcription coactivator 3 OS=Mus musculus OX=10090 GN=Crtc3 PE=1 SV=2	Q91X84	Q91X84	Color [DarkGray]	6	13.411	65603000	11	17.075	16.3229	16.6535	19.7503	20.0453	19.6746
+	4.41455	3.70116	BAG family molecular chaperone regulator 2	Bag2	sp|Q91YN9|BAG2_MOUSE BAG family molecular chaperone regulator 2 OS=Mus musculus OX=10090 GN=Bag2 PE=1 SV=1	Q91YN9;A0A087WNX9	Q91YN9	Color [DarkGray]	21	323.31	6028700000	110	23.2171	23.0056	23.5929	26.8332	27.0859	27
+	3.61106	2.69194	Calcium/calmodulin-dependent protein kinase type II subunit gamma	Camk2g	sp|Q923T9|KCC2G_MOUSE Calcium/calmodulin-dependent protein kinase type II subunit gamma OS=Mus musculus OX=10090 GN=Camk2g PE=1 SV=1;tr|A0A2I3BQP6|A0A2I3BQP6_MOUSE Calcium/calmodulin-dependent protein kinase type II subunit gamma OS=Mus musculus OX=10090 G	Q923T9;A0A2I3BQP6;A0A286YCW8;A0A286YCB8;A0A286YDL6;A0A286YDK9;A0A286YCH4	Q923T9;A0A2I3BQP6	Color [DarkGray]	19	140.35	1360700000	81	21.4542	20.8887	21.4367	24.1083	23.7317	24.0154
+	3.3713	3.38549	Protein dpy-30 homolog	Dpy30	sp|Q99LT0|DPY30_MOUSE Protein dpy-30 homolog OS=Mus musculus OX=10090 GN=Dpy30 PE=1 SV=1	Q99LT0	Q99LT0	Color [DarkGray]	6	72.377	592450000	38	21.8016	21.493	22.4702	25.5539	25.1325	25.2348
+	3.68308	2.05221	Tubulin beta-2B chain	Tubb2b	sp|Q9CWF2|TBB2B_MOUSE Tubulin beta-2B chain OS=Mus musculus OX=10090 GN=Tubb2b PE=1 SV=1	Q9CWF2	Q9CWF2	Color [DarkGray]	42	69.167	263750000	14	19.5027	19.452	19.9491	21.6832	21.7196	21.6577
+	4.3351	2.04032	DET1- and DDB1-associated protein 1	Dda1	sp|Q9D9Z5|DDA1_MOUSE DET1- and DDB1-associated protein 1 OS=Mus musculus OX=10090 GN=Dda1 PE=1 SV=1	Q9D9Z5;D3YXY5	Q9D9Z5	Color [DarkGray]	3	17.572	114340000	8	19.8931	19.9068	20.1484	22.1217	22.0579	21.8897
+	3.87374	7.54306	Proline-, glutamic acid- and leucine-rich protein 1	Pelp1	sp|Q9DBD5|PELP1_MOUSE Proline-, glutamic acid- and leucine-rich protein 1 OS=Mus musculus OX=10090 GN=Pelp1 PE=1 SV=2	Q9DBD5	Q9DBD5	Color [DarkGray]	3	3.3186	312620000	5	14.3173	13.7576	13.0438	21.9659	21.0528	20.7292
+	4.15511	5.81766	A-kinase anchor protein 8	Akap8	sp|Q9DBR0|AKAP8_MOUSE A-kinase anchor protein 8 OS=Mus musculus OX=10090 GN=Akap8 PE=1 SV=1	Q9DBR0;A0A494B9I1;A0A494BAZ0;A0A494BAG5;A0A494BAT4	Q9DBR0	Color [DarkGray]	21	194.04	1151000000	90	17.4186	17.4186	18.4434	23.5796	23.6032	23.5509
+	3.52757	4.82035	NADH dehydrogenase [ubiquinone] 1 beta subcomplex subunit 10	Ndufb10	sp|Q9DCS9|NDUBA_MOUSE NADH dehydrogenase [ubiquinone] 1 beta subcomplex subunit 10 OS=Mus musculus OX=10090 GN=Ndufb10 PE=1 SV=3;tr|D3YUK4|D3YUK4_MOUSE NADH dehydrogenase [ubiquinone] 1 beta subcomplex subunit 10 (Fragment) OS=Mus musculus OX=10090 GN=Nduf	Q9DCS9;D3YUK4	Q9DCS9;D3YUK4	Color [DarkGray]	3	7.3423	75794000	9	16.2035	15.6455	16.907	21.4417	20.8822	20.8931
+	4.04847	3.38054	C-Myc-binding protein	Mycbp	sp|Q9EQS3|MYCBP_MOUSE c-Myc-binding protein OS=Mus musculus OX=10090 GN=Mycbp PE=1 SV=5;tr|A2A7K5|A2A7K5_MOUSE c-Myc-binding protein OS=Mus musculus OX=10090 GN=Mycbp PE=1 SV=1	Q9EQS3;A2A7K5	Q9EQS3;A2A7K5	Color [DarkGray]	5	10.945	312560000	19	19.8427	19.5389	20.2454	23.2081	23.3625	23.1981
+	3.36472	1.75169	Heat shock protein beta-8	Hspb8	sp|Q9JK92|HSPB8_MOUSE Heat shock protein beta-8 OS=Mus musculus OX=10090 GN=Hspb8 PE=1 SV=1	Q9JK92	Q9JK92	Color [DarkGray]	7	17.261	482710000	25	21.8416	21.3397	21.4097	23.3546	23.1955	23.296
+	3.88631	2.48689	Melanoma-associated antigen D1	Maged1	sp|Q9QYH6|MAGD1_MOUSE Melanoma-associated antigen D1 OS=Mus musculus OX=10090 GN=Maged1 PE=1 SV=1	Q9QYH6	Q9QYH6	Color [DarkGray]	14	296.84	528420000	72	20.2106	19.7846	19.7677	22.2419	22.4272	22.5545
+	3.53856	3.16178	DnaJ homolog subfamily A member 2	Dnaja2	sp|Q9QYJ0|DNJA2_MOUSE DnaJ homolog subfamily A member 2 OS=Mus musculus OX=10090 GN=Dnaja2 PE=1 SV=1	Q9QYJ0	Q9QYJ0	Color [DarkGray]	16	323.31	3769300000	140	22.5868	21.9242	22.6124	25.2809	25.5539	25.7739
+	3.23467	2.47939	RuvB-like 2	Ruvbl2	sp|Q9WTM5|RUVB2_MOUSE RuvB-like 2 OS=Mus musculus OX=10090 GN=Ruvbl2 PE=1 SV=3	Q9WTM5;A0A1B0GSR4;A0A1B0GRW3;A0A1B0GT54;A0A1B0GR89;A0A1B0GRT1	Q9WTM5	Color [DarkGray]	35	136.79	2138300000	143	21.8638	21.4987	22.3111	24.482	24.2009	24.4288
+	3.66048	4.20895	STIP1 homology and U box-containing protein 1	Stub1	sp|Q9WUD1|CHIP_MOUSE STIP1 homology and U box-containing protein 1 OS=Mus musculus OX=10090 GN=Stub1 PE=1 SV=1;tr|A0A494BBF6|A0A494BBF6_MOUSE STIP1 homology and U box-containing protein 1 OS=Mus musculus OX=10090 GN=Stub1 PE=1 SV=1;tr|A0A494BBI6|A0A494BBI6	Q9WUD1;A0A494BBF6;A0A494BBI6	Q9WUD1;A0A494BBF6;A0A494BBI6	Color [DarkGray]	26	214.34	2817600000	101	21.0461	20.6139	21.6488	25.2304	25.581	25.1242
+	4.77285	7.75351	Mitochondrial import inner membrane translocase subunit Tim8 A	Timm8a1	sp|Q9WVA2|TIM8A_MOUSE Mitochondrial import inner membrane translocase subunit Tim8 A OS=Mus musculus OX=10090 GN=Timm8a1 PE=1 SV=1	Q9WVA2;Q4FZG7	Q9WVA2	Color [DarkGray]	11	323.31	41191000000	98	23.3495	23.3307	23.9509	31.0391	31.7864	31.0661
